# Supplementary material for: Assessment of parental mosaicism rates in neurodevelopmental disorders caused by apparent de novo pathogenic variants using deep sequencing
Source: Sci Rep. 2024 Mar 4;14:5289. doi: 10.1038/s41598-024-53358-9 (PMC10912112; doi:10.1038/s41598-024-53358-9)
Supplement: Supplementary file 2 — Supplementary Tables. [file 41598_2024_53358_MOESM2_ESM.xlsx]

## Sheet: Supp table 1 variants analyzed
Sequencing method	Clinical context	Sex	Mosaicism evidence in child	Classification	Gene	Chr	HGVS	Protein	Variant type	Pool	Parental mosaicism identified	Paternal age at birth
WES (simplex)	Developmental disorder / ID / autism	M	No	Class 5	ASXL3	chr18	NM_030632.1:c.3737C>A	p.Ser1246*	SNV	1	No	30.1369863013699
WES (simplex)	Developmental disorder / ID / autism	M	No	Class 5	GIGYF1	chr7	NM_022574.4:c.3106T>G	p.Ter1036Glyext*72	SNV	1	No	28.7260273972603
WES (simplex)	Developmental disorder / ID / autism	M	No	Class 5	CHD8	chr14	NM_001170629.1:c.1582_1583delAA	p.(Lys528Glyfs*14)	Indel	1	No	42.8684931506849
WES (simplex)	Developmental disorder / ID / autism	M	No	Class 4	AUTS2	chr7	NM_015570.3:c.983_984del	p.(Thr328Argfs*19).	Indel	1	No	39.0438356164384
WES (simplex)	Developmental disorder / ID / autism	M	No	Class 4	NR2F1	chr5	NM_005654.5:c.1184G>C	p.Gly395Ala	SNV	1	No	NA
WES (simplex)	Developmental disorder / ID / autism	M	No	Class 4	CHD2	chr15	NM_001271.3:c.3427T>G	p.(Tyr1143Asp)	SNV	1	No	44.2602739726027
WES (simplex)	Developmental disorder / ID / autism	F	No	Class 4	MECP2	chrX	NM_004992.3:c.845A>G	p.Glu282Gly	SNV	1	No	NA
WES (simplex)	Developmental disorder / ID / autism	M	No	Class 5	CHD8	chr14	NM_001170629.1:c.2937_2939delinsTC	p.Leu980Argfs*5	Indel	1	No	33.986301369863
WES (simplex)	Developmental disorder / ID / autism	M	No	Class 5	CUL3	chr2	NM_003590.4:c.1636C>T	p.Arg546*	SNV	1	No	39.4767123287671
WES (simplex)	Developmental disorder / ID / autism	F	No	Class 5	MBD5	chr2	NM_018328.4:c.180C>A	p.Cys60*	SNV	1	Yes	29.1780821917808
WES (simplex)	Developmental disorder / ID / autism	F	No	Class 4	CSNK2A1	chr20	NM_177560.2:c.175C>T	p.Arg59*	SNV	1	No	NA
WES (simplex)	Developmental disorder / ID / autism	M	No	Class 5	IRF2BPL	chr14	NM_024496.3:c.1846delG	p.Ala616Profs64	Indel	1	No	32.1232876712329
WES (simplex)	Developmental disorder / ID / autism	M	No	Class 5	HK1	chr10	NM_000188.2:c.1334C>T	p.Ser445Leu	SNV	1	No	28.6109589041096
WES (simplex)	Developmental disorder / ID / autism	M	No	Class 4	CDC42BPB	chr14	NM_006035.3:c.523G>T	p.Asp175Tyr	SNV	1	No	NA
WES (simplex)	Developmental disorder / ID / autism	M	No	Class 4	KMT2A	chr11	NM_001197104:c.9575A>C	p.Gln3192Pro	SNV	1	No	37.3315068493151
WES (simplex)	Developmental disorder / ID / autism	M	No	Class 4	DYNC1H1	chr14	NM_001376.4:c.4396-1G>C	p:?	SNV	1	No	29.413698630137
WES (simplex)	Developmental disorder / ID / autism	M	No	Class 3	MTF1	chr1	NM_005955.2:c.1051C>T	p.(Arg351*)	SNV	1	No	36.1452054794521
WES (simplex)	Developmental disorder / ID / autism	M	No	Class 5	GRIN2B	chr12	NM_000834.3:c.23_24insC	p.(Ser9Phefs*50)	Indel	1	No	31.5534246575342
WES (simplex)	Developmental disorder / ID / autism	M	No	Class 5	EBF3	chr10	NM_001005463.2 :c.232C>T	p.Gln78*	SNV	1	No	29.9780821917808
WES (simplex)	Developmental disorder / ID / autism	M	No	Class 4	DNMT3A	chr2	NM_022552.4 :c.745C>T	p.Gln249*	SNV	1	No	27.6027397260274
WES (simplex)	Developmental disorder / ID / autism	M	No	Class 5	KMT2C	chr7	NM_170606.2:c.8649delT	p.Arg2884Glufs*22	Indel	1	No	33.9890410958904
WES (simplex)	Developmental disorder / ID / autism	M	No	Class 4	KCNMA1	chr10	NM_002247.3:c.1845C>G	p.Phe615Leu	SNV	1	No	34.358904109589
WES (simplex)	Developmental disorder / ID / autism	M	No	Class 3	GABBR2	chr9	NM_005458.7:c.2660+2T>G	p.?	SNV	1	No	32.2931506849315
WES (simplex)	Developmental disorder / ID / autism	M	No	Class 5	ANK2	chr4	NM_001148.4:c.9184G>T	p.Glu3062*	SNV	1	No	34.3698630136986
WES (trio)	Developmental disorder / ID / autism	F	No	Class 4	AGO1	chr1	NM_001317122.1:c.569T>C	p.(Leu190Pro)	SNV	2	No	28.6493150684932
WES (simplex)	Developmental disorder / ID / autism	F	No	Class 4	AGO1	chr1	NM_001317123.1:c.314_316delTCT	p.(Phe105del)	Indel	2	No	30.2493150684931
WES (simplex)	Developmental disorder / ID / autism	M	No	Class 5	CAMTA1	chr1	NM_015215.3:c.1455dupC	p.(Asp486fs)	Indel	2	No	34.1315068493151
WES (simplex)	Developmental disorder / ID / autism	M	No	Class 5	CHD2	chr15	NM_001271.3:c.4280delC	p.(Pro1427fs)	Indel	2	No	44.4630136986301
WES (simplex)	Developmental disorder / ID / autism	M	No	Class 4	CACNA1A	chr19	NM_000068.3:c.4939G>A	p.(Asp1647Asn)	SNV	2	No	39.7095890410959
WES (trio)	Developmental disorder / ID / autism	F	No	Class 5	CACNA1G	chr17	NM_018896.4:c.2881G>A	p.(Ala961Thr)	SNV	2	No	29.6356164383562
WES (simplex)	Developmental disorder / ID / autism	F	No	Class 4	ARID1B	chr6	NM_020732.3:c.6700_6701delCT	p.(Leu2234Glyfs*7)	Indel	2	No	29.3671232876712
WES (simplex)	Developmental disorder / ID / autism	F	No	Class 5	AHDC1	chr1	NM_001029882.3:c.1289delC	p.(Pro430fs)	Indel	2	No	28.0821917808219
Gene panel (simplex)	Developmental disorder / ID / autism	F	No	Class 5	ANKRD11	chr16	NM_001256182.1:c.6742C>T	p.(Gln2248*)	SNV	2	No	38.3232876712329
Gene panel (simplex)	Developmental disorder / ID / autism	M	No	Class 5	ARID1B	chr6	NM_020732.3:c.2190del	p.(Ser730Argfs*15)	Indel	2	No	38.0191780821918
Gene panel (simplex)	Developmental disorder / ID / autism	M	No	Class 5	ANKRD11	chr16	NM_001256182.1:c.2022dup	p.(Glu675Argfs*3)	Indel	2	No	36.8876712328767
Gene panel (simplex)	Developmental disorder / ID / autism	M	No	Class 5	CASK	chrX	NM_003688.3:c.497C>A	p.(Ala166Asp)	SNV	2	No	25.6219178082192
Gene panel (simplex)	Cohesinopathy	M	No	Class 5	ANKRD11	chr16	NM_001256182.1:c.1903_1907del	p.(Lys635Glnfs*26)	Indel	2	No	27.0849315068493
Gene panel (simplex)	Cohesinopathy	M	No	Class 5	ANKRD11	chr16	NM_001256182.1:c.1279A>T	p.(Arg427*)	SNV	2	Yes	28.227397260274
Gene panel (simplex)	Cohesinopathy	F	No	Class 5	ANKRD11	chr16	NM_001256182.1:c.6218dup	p.(Glu2074Glyfs*28	Indel	2	No	40.8520547945205
Gene panel (simplex)	Cohesinopathy	M	No	Class 5	ANKRD11	chr16	NM_001256182.1:c.3224_3227del	p.(Glu1075Glyfs*242)	Indel	2	No	43.7753424657534
WES (trio)	Developmental disorder / ID / autism	M	No	Class 5	AHDC1	chr1	NM_001029882.3:c.1758dup	p.(Arg587Thrfs*56)	Indel	2	No	37.2849315068493
Gene panel (simplex)	Cohesinopathy	F	No	Class 4	ANKRD11	chr16	NM_001256182.1:c.7519C>T	p.(Gln2507*)	SNV	2	No	26.4027397260274
Gene panel (simplex)	Cohesinopathy	F	No	Class 5	AFF4	chr5	NM_014423.3:c.772C>T	p.(Arg258Trp)	SNV	2	No	32.8849315068493
Gene panel (simplex)	Cohesinopathy	M	No	Class 5	ARID1B	chr6	NM_020732.3:c.5965_5966del	p.(Lys1989Alafs*7)	Indel	2	No	45.4684931506849
WES (simplex)	Developmental disorder / ID / autism	M	No	Class 4	CACNA1A	chr19	NM_000068.3:c.3704+1G>A	p.?	SNV	2	Yes	30.6027397260274
WES (simplex)	Developmental disorder / ID / autism	M	No	Class 5	CDK13	chr7	NM_003718.4:c.2525A>G	p.(Asn842Ser)	SNV	2	No	27.6821917808219
WES (trio)	Developmental disorder / ID / autism	F	No	Class 5	ASXL1	chr20	NM_015338.5:c.3583dup	p.(Gln1195Profs*17)	Indel	2	No	31.3479452054795
WES (trio)	Developmental disorder / ID / autism	M	No	Class 5	AHDC1	chr1	NM_001029882.3:c.808_811del	p.(Glu270Argfs*18)	Indel	2	No	31.2356164383562
WES (trio)	Developmental disorder / ID / autism	F	No	Class 4	CLDN5	chr22	NM_003277.3:c.419T>C	p.(Val140Ala)	SNV	3	No	27.0164383561644
WES (simplex)	Developmental disorder / ID / autism	M	No	Class 5	CLTC	chr17	NM_004859.3:c.1873_1874delCG	p.(Arg625fs)	Indel	3	No	NA
WES (simplex)	Developmental disorder / ID / autism	F	No	Class 5	EHMT1	chr9	NM_024757.4:c.3462-1G>A	p.?	SNV	3	No	28.3068493150685
WES (simplex)	Developmental disorder / ID / autism	M	No	Class 4	CUL3	chr2	NM_003590.4:c.827_828delTA	p.(Ile276fs)	Indel	3	No	29.5013698630137
WES (trio)	Developmental disorder / ID / autism	M	No	Class 4	FOXP1	chr3	NM_001244812.1:c.1316A>G	p.(His439Arg)	SNV	3	No	26.3616438356164
WES (trio)	Developmental disorder / ID / autism	F	No	Class 5	DDX3X	chrX	NM_001356.4:c.1541T>C	p.(Ile514Thr)	SNV	3	No	35.4356164383562
WES (simplex)	Developmental disorder / ID / autism	M	No	Class 5	CLTC	chr17	NM_004859.3:c.1912_1916delinsAGA	p.(Ala639Serfs*8)	Indel	3	No	28.4
Gene panel (simplex)	Developmental disorder / ID / autism	M	No	Class 4	FOXP1	chr3	NM_032682.5:c.1000G>C	p.(Asp334His)	SNV	3	No	35.6904109589041
Gene panel (simplex)	Developmental disorder / ID / autism	M	No	Class 5	CTNNB1	chr3	NM_001904.3:c.1768dup	p.(Ile590Asnfs*19)	Indel	3	No	32.2164383561644
Gene panel (simplex)	Developmental disorder / ID / autism	F	No	Class 5	FOXP1	chr3	NM_032682.5:c.1630C>T	p.(Arg544*)	SNV	3	No	37.5123287671233
Gene panel (simplex)	Developmental disorder / ID / autism	M	No	Class 5	FOXP1	chr3	NM_032682.5:c.1653-1G>A	p.?	SNV	3	No	36.0438356164384
Gene panel (simplex)	Developmental disorder / ID / autism	F	No	Class 5	FOXP1	chr3	NM_032682.5:c.1146+1G>A	p.?	SNV	3	No	33.7616438356164
Gene panel (simplex)	Developmental disorder / ID / autism	M	No	Class 5	CTNNB1	chr3	NM_001904.3:c.1603C>T	p.(Arg535*)	SNV	3	No	29.3068493150685
Gene panel (simplex)	Developmental disorder / ID / autism	M	No	Class 4	DYRK1A	chr21	NM_001396.4:c.972T>A	p.Ser324Arg	SNV	3	No	34.5424657534247
Gene panel (simplex)	Developmental disorder / ID / autism	F	No	Class 4	FOXG1	chr14	NM_005249.4:c.578C>T	p.(Ala193Val)	SNV	3	No	30.786301369863
Gene panel (simplex)	Cohesinopathy	M	No	Class 4	CREBBP	chr16	NM_004380.2:c.5224A>G	p.(Met1742Val)	SNV	3	No	39.7917808219178
WES (trio)	Developmental disorder / ID / autism	M	No	Class 5	CHD3	chr17	NM_001005271.2:c.2834A>G	p.(His945Arg)	SNV	3	No	25.7150684931507
Gene panel (simplex)	Cohesinopathy	F	No	Class 5	EP300	chr22	NM_001429.3:c.4933C>T	p.(Arg1645*)	SNV	3	No	33.6191780821918
Gene panel (simplex)	Cohesinopathy	F	No	Class 4	EP300	chr22	NM_001429.3:c.1529-17_1529-16insGA	p.?	Indel	3	No	38.1452054794521
WES (simplex)	Developmental disorder / ID / autism	F	No	Class 5	CTNNB1	chr3	NM_001904.3:c.133delT	p.(Ser45fs)	Indel	3	No	32.2164383561644
WES (simplex)	Developmental disorder / ID / autism	F	No	Class 3	DNM1	chr9	NM_004408.3:c.1347C>A	p.(Tyr449*)	SNV	3	No	32.5205479452055
WES (simplex)	Developmental disorder / ID / autism	M	No	Class 4	CLTC	chr17	NM_004859.3:c.2669C>T	p.(Pro890Leu)	SNV	3	No	48.7232876712329
WES (simplex)	Developmental disorder / ID / autism	M	No	Class 4	CHD4	chr12	NM_001297553.1:c.3388A>C	p.(Thr1130Pro)	SNV	3	No	28.2684931506849
WES (simplex)	Developmental disorder / ID / autism	M	No	Class 4	GABRB3	chr15	NM_021912.4:c.630G>C	p.(Gln210His)	SNV	3	No	34.4547945205479
WES (simplex)	Developmental disorder / ID / autism	F	No	Class 5	KAT6A	chr8	NM_006766.4:c.4945C>T	p.(Gln1649*)	SNV	4	No	32.6
Gene panel (simplex)	Developmental disorder / ID / autism	F	No	Class 4	GRIN2A	chr16	NM_000833.3:c.1662C>A	p.Ser554Arg	SNV	4	No	41.8931506849315
Gene panel (simplex)	Developmental disorder / ID / autism	F	No	Class 4	MED13L	chr12	NM_015335.4:c.2345-3C>G	p.?	SNV	4	Yes	30.3479452054795
Gene panel (simplex)	Developmental disorder / ID / autism	F	No	Class 5	MECP2	chrX	NM_004992.3:c.1162_1163delinsTA	p.(Pro388*)	Indel	4	No	31.5506849315069
Gene panel (simplex)	Developmental disorder / ID / autism	M	No	Class 4	GRIN1	chr9	NM_007327.3:c.2500G>C	p.(Glu834Gln)	SNV	4	No	48.972602739726
WES (trio)	Developmental disorder / ID / autism	F	No	Class 5	GNB1	chr1	NM_001282539.1:c.239T>C	p.(Ile80Thr)	SNV	4	No	30.9698630136986
Gene panel (simplex)	Developmental disorder / ID / autism	M	No	Class 5	GATAD2B	chr1	NM_020699.3:c.1432C>T	p.(Arg478*)	SNV	4	No	31.3479452054795
Gene panel (simplex)	Developmental disorder / ID / autism	F	No	Class 4	HDAC8	chrX	NM_018486.2:c.653G>A	p.(Gly218Asp)	SNV	4	No	42.1945205479452
Gene panel (simplex)	Developmental disorder / ID / autism	F	No	Class 5	MECP2	chrX	NM_004992.3:c.925C>T	p.(Arg309Trp)	SNV	4	No	36.2657534246575
Gene panel (simplex)	Developmental disorder / ID / autism	F	No	Class 4	HDAC8	chrX	NM_018486.2:c.466A>G	p.Asn156Asp	SNV	4	No	35.0904109589041
Gene panel (simplex)	Developmental disorder / ID / autism	F	No	Class 5	MECP2	chrX	NM_004992.3:c.916C>T	p.Arg306Cys	SNV	4	No	32.6164383561644
Gene panel (simplex)	Developmental disorder / ID / autism	F	No	Class 5	HDAC8	chrX	NM_018486.2:c.562G>A	p.Ala188Thr	SNV	4	No	25.6931506849315
Gene panel (simplex)	Developmental disorder / ID / autism	M	No	Class 5	KMT2A	chr11	NM_001197104.1:c.4032del	p.Val1347Trpfs*9	Indel	4	No	26.3369863013699
Gene panel (simplex)	Developmental disorder / ID / autism	M	No	Class 5	GRIN2B	chr12	NM_000834.3:c.2171+3A>G	p.?	SNV	4	No	41.2931506849315
Gene panel (simplex)	Developmental disorder / ID / autism	F	No	Class 5	GRIN2B	chr12	NM_000834.3:c.1755T>G	p.(Tyr585*)	SNV	4	No	31.7671232876712
Gene panel (simplex)	Cohesinopathy	F	No	Class 5	HDAC8	chrX	NM_018486.2:c.863T>C	p.Leu288Pro	SNV	4	No	29.0712328767123
WES (trio)	Developmental disorder / ID / autism	M	No	Class 5	KDM6B	chr17	NM_001080424.2:c.403C>T	(p.Arg135Ter)	SNV	4	No	29.3616438356164
Gene panel (simplex)	Cohesinopathy	F	No	Class 5	HDAC8	chrX	NM_018486.2:c.490C>T	p.(Arg164*)	SNV	4	No	38.9753424657534
Gene panel (simplex)	Cohesinopathy	M	No	Class 5	KMT2A	chr11	NM_001197104.1:c.2629_2630dup	p.(Asp877Glufs*73)	Indel	4	No	40.4767123287671
WES (simplex)	Developmental disorder / ID / autism	F	No	Class 5	MECP2	chrX	NM_001316337.1:c.223C>T	p.(Arg75*)	SNV	4	No	28.6
WES (simplex)	Developmental disorder / ID / autism	M	No	Class 4	KIF1A	chr2	NM_004321.6:c.377T>C	p.(Leu126Pro)	SNV	4	No	33.0876712328767
WES (simplex)	Developmental disorder / ID / autism	F	No	Class 4	KCNQ5	chr6	NM_019842.3:c.1291A>T	p.(Arg431Trp)	SNV	4	No	29.3068493150685
WES (trio)	Developmental disorder / ID / autism	F	No	Class 4	GNAI1	chr7	NM_002069.5:c.68_70del	p.(Leu23del)	Indel	4	No	42.7835616438356
WES (simplex)	Developmental disorder / ID / autism	F	No	Class 4	KRAS	chr12	NM_033360.3:c.202_204delAGG	p.(Arg68del)	Indel	4	No	20.4383561643836
WES (trio)	Developmental disorder / ID / autism	M	No	Class 5	MN1	chr22	NM_002430.2:c.3900delC	p.(Trp1301fs)	Indel	5	No	38.8876712328767
Gene panel (simplex)	Developmental disorder / ID / autism	F	No	Class 4	NAA10	chrX	NM_003491.3:c.248G>A	p.Arg83His	SNV	5	No	28.2575342465753
Gene panel (simplex)	Developmental disorder / ID / autism	F	No	Class 4	NAA10	chrX	NM_003491.3:c.235C>T	p.(Arg79Cys)	SNV	5	No	50.772602739726
Gene panel (simplex)	Cohesinopathy	F	No	Class 5	NIPBL	chr5	NM_133433.3:c.1495G>A	p.Asp499Asn	SNV	5	No	28.5342465753425
Gene panel (simplex)	Cohesinopathy	M	No	Class 4	NIPBL	chr5	NM_133433.3:c.-457_-456delinsAT	p.?	Indel	5	No	26.0301369863014
WES (trio)	Developmental disorder / ID / autism	M	No	Class 5	MYT1L	chr2	NM_001329844.1:c.2188del	p.(His730Thrfs*21)	Indel	5	No	45.8465753424658
Gene panel (simplex)	Cohesinopathy	F	No	Class 5	NIPBL	chr5	NM_133433.3:c.133C>T	p.Arg45*	SNV	5	No	23.7013698630137
Gene panel (simplex)	Cohesinopathy	F	No	Class 5	NIPBL	chr5	NM_133433.3:c.5465A>T	p.Asp1822Val	SNV	5	No	NA
Gene panel (simplex)	Cohesinopathy	F	No	Class 5	NIPBL	chr5	NM_133433.3:c.2704_2707del	p.Lys902Glnfs*26	Indel	5	No	NA
Gene panel (simplex)	Cohesinopathy	F	No	Class 5	NIPBL	chr5	NM_133433.3:c.4396dup	p.Ser1466Lysfs*13	Indel	5	No	32.5369863013699
Gene panel (simplex)	Cohesinopathy	M	No	Class 5	NIPBL	chr5	NM_133433.3:c.155dup	p.Cys52Trpfs*6	Indel	5	No	31.2630136986301
Gene panel (simplex)	Cohesinopathy	M	Yes	Class 5	NIPBL	chr5	NM_133433.3:c.5040G>A	p.Trp1680*	SNV	5	No	33.0684931506849
Gene panel (simplex)	Cohesinopathy	M	Yes	Class 5	NIPBL	chr5	NM_133433.3:c.4027_4030dup	p.(Leu1344Serfs*11)	Indel	5	No	29.186301369863
Gene panel (simplex)	Cohesinopathy	F	No	Class 5	NIPBL	chr5	NM_133433.3:c.6653_6655del	p.Asn2218del	Indel	5	No	29.9369863013699
Gene panel (simplex)	Cohesinopathy	F	No	Class 5	NIPBL	chr5	NM_133433.3:c.5335C>T	p.(Arg1779*)	SNV	5	No	38.2520547945205
Gene panel (simplex)	Cohesinopathy	M	Yes	Class 5	NIPBL	chr5	NM_133433.3:c.5483G>A	p.(Arg1828Gln)	SNV	5	No	38.8712328767123
WES (trio)	Developmental disorder / ID / autism	F	No	Class 5	MSL3	chrX	NM_078629.3:c.1171+1G>A	p.?	SNV	5	No	31.0876712328767
Gene panel (simplex)	Cohesinopathy	M	No	Class 4	NIPBL	chr5	NM_133433.3:c.6262T>C	p.(Cys2088Arg)	SNV	5	No	NA
Gene panel (simplex)	Cohesinopathy	M	No	Class 4	NIPBL	chr5	NM_133433.3:c.43G>A	p.(Gly15Arg)	SNV	5	No	32.1972602739726
Gene panel (simplex)	Cohesinopathy	F	Yes	Class 5	NIPBL	chr5	NM_133433.3:c.5483G>A	p.(Arg1828Gln)	SNV	5	No	28.6712328767123
WES (simplex)	Developmental disorder / ID / autism	M	No	Class 5	NBEA	chr13	NM_015678.4:c.1035T>G	p.(Tyr345*)	SNV	5	No	36.0465753424658
WES (simplex)	Developmental disorder / ID / autism	M	No	Class 4	NSD1	chr5	NM_022455.4:c.4378+3_4378+6delGAGT	p.?	Indel	5	No	48.4684931506849
WES (simplex)	Developmental disorder / ID / autism	F	No	Class 4	MYT1L	chr2	NM_015025.3:c.1579G>A	p.(Gly527Arg)	SNV	5	No	39.9041095890411
WES (simplex)	Developmental disorder / ID / autism	M	No	Class 4	MYT1L	chr2	NM_015025.3:c.1712G>A	p.Gly571Glu	SNV	5	No	36.2547945205479
WES (simplex)	Developmental disorder / ID / autism	M	No	Class 5	NRXN1	chr2	NM_001135659.1:c.471dupG	p.(Leu158Alafs*29	Indel	6	No	48.7123287671233
WES (simplex)	Developmental disorder / ID / autism	M	No	Class 5	PTEN	chr10	NM_000314.6:c.1027-2A>C	p.?	SNV	6	No	34.8164383561644
WES (simplex)	Developmental disorder / ID / autism	M	No	Class 3	PUM2	chr2	NM_015317.3:c.349-2A>G	p.?	SNV	6	No	28.2383561643836
WES (simplex)	Developmental disorder / ID / autism	M	No	Class 4	RORB	chr9	NM_006914.3:c.971A>G	p.Tyr324Cys	SNV	6	No	27.1808219178082
Gene panel (simplex)	Developmental disorder / ID / autism	M	No	Class 5	SATB2	chr2	NM_001172509.1:c.597+1G>A	p.?	SNV	6	No	34.7260273972603
Gene panel (simplex)	Developmental disorder / ID / autism	M	No	Class 5	SATB2	chr2	NM_001172509.1:c.1166G>C	p.(Arg389Pro).	SNV	6	No	37.2712328767123
Gene panel (simplex)	Cohesinopathy	M	No	Class 5	NIPBL	chr5	NM_133433.3:c.7263+4A>G	p.?	SNV	6	No	38.3260273972603
Gene panel (simplex)	Cohesinopathy	M	No	Class 5	RAD21	chr8	NM_006265.2:c.218del	p.Tyr73Serfs*13	Indel	6	No	35.0438356164384
Gene panel (simplex)	Cohesinopathy	M	No	Class 5	NIPBL	chr5	NM_133433.3:c.7789del	p.Leu2597Cysfs*14	Indel	6	No	NA
WES (trio)	Developmental disorder / ID / autism	F	No	Class 4	PRPF8	chr17	NM_006445.3:c.5594G>C	p.(Arg1865Thr)	SNV	6	No	35.0191780821918
Gene panel (simplex)	Cohesinopathy	F	No	Class 4	NIPBL	chr5	NM_133433.3:c.7025T>C	p.Leu2342Pro	SNV	6	No	NA
Gene panel (simplex)	Cohesinopathy	M	Yes	Class 4	NIPBL	chr5	NM_133433.3:c.7025T>C	p.(Leu2342Pro)	SNV	6	No	29.4027397260274
Gene panel (simplex)	Cohesinopathy	F	No	Class 5	NIPBL	chr5	NM_133433.3:c.970_974del	p.Lys324Alafs*10	Indel	6	No	NA
Gene panel (simplex)	Cohesinopathy	F	No	Class 4	NIPBL	chr5	NM_133433.3:c.763A>G	p.(Ser255Gly)	SNV	6	No	34.6657534246575
Gene panel (simplex)	Cohesinopathy	F	No	Class 5	NIPBL	chr5	NM_133433.3:c.6892C>T	p.(Arg2298Cys)	SNV	6	No	30.2438356164384
Gene panel (simplex)	Cohesinopathy	M	No	Class 5	NIPBL	chr5	NM_133433.3:c.6893G>A	p.(Arg2298His)	SNV	6	No	37.6383561643836
WES (simplex)	Developmental disorder / ID / autism	M	No	Class 5	PHF8	chrX	NM_001184898.1:c.1880delA	p.(Lys627fs)	Indel	6	No	35.7890410958904
WES (simplex)	Developmental disorder / ID / autism	F	No	Class 5	POGZ	chr1	NM_001194937.1:c.460-2A>C	p.?	SNV	6	No	35.6465753424658
WES (simplex)	Developmental disorder / ID / autism	M	No	Class 5	SCAF4	chr21	NM_001145444.1:c.745delA	p.(Arg249fs)	Indel	6	No	64.5232876712329
WES (simplex)	Developmental disorder / ID / autism	F	No	Class 5	PTPN11	chr12	NM_080601.1:c.923A>G	p.(Asn308Ser)	SNV	6	No	38.4630136986301
WES (trio)	Developmental disorder / ID / autism	F	No	Class 5	PBX1	chr1	NM_001204961.1:c.265+2_265+5delTAGG	p.?	Indel	6	No	43.4739726027397
WES (trio)	Developmental disorder / ID / autism	M	No	Class 5	POU3F3	chr2	NM_006236.3:c.196dupG	p.(Asp66Glyfs*574)	Indel	6	No	34.5205479452055
WES (simplex)	Developmental disorder / ID / autism	M	No	Class 4	PUF60	chr8	NM_078480.2:c.1673_1674delCT	p.(Ser558fs)	Indel	6	No	26.213698630137
Gene panel (simplex)	Developmental disorder / ID / autism	F	No	Class 5	SATB2	chr2	NM_001172509.1:c.1610del	p.Asn537Thrfs*9	Indel	6	No	22.2520547945205
WES (simplex)	Developmental disorder / ID / autism	F	No	Class 5	SCN2A	chr2	NM_001040142.1:c.1800delC	p.(Phe601Leufs*40)	Indel	7	No	NA
WES (simplex)	Developmental disorder / ID / autism	F	No	Class 5	SCN2A	chr2	NM_021007.2:c.2548C>T	p.(Arg850*)	SNV	7	No	42.172602739726
WES (simplex)	Developmental disorder / ID / autism	F	No	Class 4	SETD2	chr3	NM_014159.6:c.5122C>T	p.Arg1708*	SNV	7	No	34.9671232876712
WES (simplex)	Developmental disorder / ID / autism	M	No	Class 3	SMARCA2	chr9	NM_001289396.1:c.4045C>T	p.(Arg1349*)	SNV	7	No	39.3808219178082
WES (simplex)	Developmental disorder / ID / autism	M	No	Class 4	SPEN	chr1	NM_015001.2:c.7232C>A	p.Ser2411*	SNV	7	No	NA
WES (simplex)	Developmental disorder / ID / autism	M	No	Class 4	SKI	chr1	NM_003036.3:c.91T>G	p.(Ser31Ala)	SNV	7	No	19.5232876712329
Gene panel (simplex)	Developmental disorder / ID / autism	F	No	Class 4	SCN8A	chr12	NM_014191.3:c.1258G>C	p.Ala420Pro	SNV	7	No	34.8191780821918
Gene panel (simplex)	Developmental disorder / ID / autism	M	No	Class 4	SCN8A	chr12	NM_014191.3:c.2811G>T	p.Trp937Cys	SNV	7	No	30.3260273972603
Gene panel (simplex)	Developmental disorder / ID / autism	M	No	Class 4	SCN8A	chr12	NM_014191.3:c.4892T>C	p.Ile1631Thr	SNV	7	No	37.5561643835616
Gene panel (simplex)	Developmental disorder / ID / autism	M	No	Class 4	SCN2A	chr2	NM_021007.2:c.4904G>A	p.(Arg1635Gln)	SNV	7	No	31.6821917808219
WES (trio)	Developmental disorder / ID / autism	M	No	Class 5	SETD5	chr3	NM_001080517.2:c.2807_2809delinsAA	p.(Leu936Glnfs*35)	Indel	7	No	26.0109589041096
Gene panel (simplex)	Cohesinopathy	F	No	Class 4	SMC3	chr10	NM_005445.3:c.1453_1455del	p.Ala485del	Indel	7	No	37.6082191780822
Gene panel (simplex)	Cohesinopathy	F	No	Class 5	SMC1A	chrX	NM_006306.3:c.2369G>A	p.Arg790Gln	SNV	7	No	27.986301369863
Gene panel (simplex)	Cohesinopathy	M	No	Class 5	SETD5	chr3	NM_001080517.2:c.3526C>T	p.(Arg912*)	SNV	7	Yes	29.3424657534247
Gene panel (simplex)	Cohesinopathy	F	No	Class 4	SMC3	chr10	NM_005445.3:c.2642_2644del	p.(Glu881del)	Indel	7	Yes	33.2849315068493
Gene panel (simplex)	Cohesinopathy	M	No	Class 4	SMC3	chr10	NM_005445.3:c.430-2A>G	p.?	SNV	7	No	34.6712328767123
Gene panel (simplex)	Cohesinopathy	F	No	Class 4	SMC1A	chrX	NM_006306.3:c.1714C>T	p.(Pro572Ser)	SNV	7	No	23.4602739726027
Gene panel (simplex)	Cohesinopathy	M	Yes	Class 4	SMC1A	chrX	NM_006306.3:c.3457_3459del	p.(Phe1153del)	Indel	7	No	29.3917808219178
Gene panel (simplex)	Cohesinopathy	F	No	Class 4	SMC1A	chrX	NM_006306.3:c.1756C>T	p.(Arg586Trp)	SNV	7	No	NA
WES (simplex)	Developmental disorder / ID / autism	M	No	Class 5	SON	chr21	NM_032195.2:c.4198_4201delCCAG	p.(Pro1400fs)	Indel	7	No	19.1178082191781
WES (simplex)	Developmental disorder / ID / autism	F	No	Class 4	SMARCB1	chr22	NM_003073.3:c.1096C>G	p.(Arg366Gly)	SNV	7	No	30.7479452054795
WES (trio)	Developmental disorder / ID / autism	M	No	Class 4	STX1A	chr7	NM_004603.3:c.435C>G	p.(Cys145Trp)	SNV	7	No	26.4767123287671
WES (trio)	Developmental disorder / ID / autism	F	No	Class 5	SON	chr21	NM_138927.2:c.5753_5756del	p.(Val1918Glufs*87)	Indel	7	No	31.1972602739726
WES (simplex)	Developmental disorder / ID / autism	F	No	Class 4	SOX5	chr12	NM_152989.3:c.1829A>G	p.(Tyr610Cys)	SNV	7	No	43.5424657534247
WES (simplex)	Developmental disorder / ID / autism	M	No	Class 5	TCF20	chr22	NM_005650.3:c.2803C>T	p.(Gln935*)	SNV	8	No	31.0301369863014
WES (simplex)	Developmental disorder / ID / autism	M	No	Class 5	TNRC6B	chr22	NM_001162501.1:c.2641C>T	p.Gln881*	SNV	8	No	29.9205479452055
WES (simplex)	Developmental disorder / ID / autism	M	No	Class 4	ZBTB18	chr1	NM_205768.2:c.1373A>G	p.Tyr458Cys	SNV	8	No	20.1945205479452
WES (simplex)	Developmental disorder / ID / autism	M	No	Class 4	TRRAP	chr7	NM_001244580.1:c.5575C>T	p.(Arg1859Cys)	SNV	8	No	32.4602739726027
WES (simplex)	Developmental disorder / ID / autism	M	No	Class 4	THOC2	chrX	NM_001081550.1:c.374A>G	p.(Glu125Gly)	SNV	8	Yes	25.9424657534247
Gene panel (simplex)	Developmental disorder / ID / autism	M	No	Class 4	TCF4	chr18	NM_001083962.1:c.1738_1740del	p.(Arg580del)	Indel	8	No	36.5369863013699
Gene panel (simplex)	Developmental disorder / ID / autism	F	No	Class 4	STXBP1	chr9	NM_003165.3:c.416C>T	p.Pro139Leu	SNV	8	No	26.1917808219178
WES (simplex)	Developmental disorder / ID / autism	M	No	Class 4	UBE3A	chr15	NM_000462.3:c.1873A>G	p.(Asn625Asp)	SNV	8	No	31.2630136986301
Gene panel (simplex)	Developmental disorder / ID / autism	F	No	Class 4	STXBP1	chr9	NM_003165.3:c.1111-10_1111-6delinsG	p.?	Indel	8	No	28.6986301369863
Gene panel (simplex)	Developmental disorder / ID / autism	F	No	Class 4	WDR45	chrX	NM_007075.3:c.830+2dup	p.?	Indel	8	No	36.2027397260274
Gene panel (simplex)	Developmental disorder / ID / autism	F	No	Class 5	WDR45	chrX	NM_007075.3:c.235G>T	p.(Ala79Ser)	SNV	8	No	29.4246575342466
Gene panel (simplex)	Developmental disorder / ID / autism	F	No	Class 5	STXBP1	chr9	NM_003165.3:c.1651C>T	p.(Arg551Cys)	SNV	8	No	59.3780821917808
Gene panel (simplex)	Developmental disorder / ID / autism	F	No	Class 5	STXBP1	chr9	NM_003165.3:c.1651C>T	p.(Arg551Cys)	SNV	8	No	35.3506849315068
Gene panel (simplex)	Developmental disorder / ID / autism	F	No	Class 5	TCF4	chr18	NM_001083962.1:c.1717A>G	p.(Asn573Asp)	SNV	8	No	30.9178082191781
WES (simplex)	Developmental disorder / ID / autism	F	No	Class 5	TAOK1	chr17	NM_020791.2:c.1823delG	p.(Arg608fs)	Indel	8	No	30.5945205479452
WES (simplex)	Developmental disorder / ID / autism	M	No	Class 4	THOC2	chrX	NM_001081550.1:c.3305A>G	p.(Tyr1102Cys)	SNV	8	No	29.1150684931507
WES (simplex)	Developmental disorder / ID / autism	M	No	Class 5	TCF7L2	chr10	NM_001146284.1:c.794+1G>C	p.?	SNV	8	No	30.5534246575342
WES (simplex)	Developmental disorder / ID / autism	F	No	Class 5	USP9X	chrX	NM_001039591.2:c.6004C>T	p.(Arg2002*)	SNV	8	No	32.4821917808219
WES (simplex)	Developmental disorder / ID / autism	F	No	Class 5	USP9X	chrX	NM_001039591.2:c.6458dupG	p.(Ser2153fs)	Indel	8	No	31.4684931506849
WES (simplex)	Developmental disorder / ID / autism	F	No	Class 4	TRIP12	chr2	NM_004238.2:c.5897C>T	p.(Pro1966Leu)	SNV	8	No	29.786301369863
WES (simplex)	Developmental disorder / ID / autism	M	No	Class 5	TCF20	chr22	NM_005650.3:c.5087_5088delAG	p.(Glu1696fs)	Indel	8	No	28.841095890411

## Sheet: Supp table 2 SMMIP design
>mip_key	logistic_score	chr	ext_probe_start	ext_probe_stop	ext_probe_copy	ext_probe_sequence	lig_probe_start	lig_probe_stop	lig_probe_copy	lig_probe_sequence	mip_scan_start_position	mip_scan_stop_position	scan_target_sequence	mip_sequence	feature_start_position	feature_stop_position	probe_strand	failure_flags	mip_name
1:1737921-1738014/21,19/+	0.972401	1	1737921	1737941	2	GTGGTGTAGCTGTCCCAGATG	1737996	1738014	1	GCAAACCTATCAGTACCGC	1737942	1737995	ATAAGTTTACCATCCTGCGAGGCACTGACGAGAAGCCTGGAGGGACAGACAAAA	GCAAACCTATCAGTACCGCCTTCAGCTTCCCGATATCCGACGGTAGTGTNNNNNGTGGTGTAGCTGTCCCAGATG	1737941	1737942	+	0	GNB1__c.239T>C_0001
1:1737907-1738000/16,24/-	0.970135	1	1737985	1738000	13	TTTGCTTTTGTCTGTC	1737907	1737930	1	GCTACACCACCAACAAGGTAGGGA	1737931	1737984	CCTCCAGGCTTCTCGTCAGTGCCTCGCAGGATGGTAAACTTATCATCTGGGACA	GCTACACCACCAACAAGGTAGGGACTTCAGCTTCCCGATATCCGACGGTAGTGTNNNNNTTTGCTTTTGTCTGTC	1737941	1737942	-	0	GNB1__c.239T>C_0002
1:2160257-2160350/16,24/+	0.66562	1	2160257	2160272	2	CAGAAGACGCTGGAGC	2160327	2160350	1	GCTGGGCGCAGGAGGCCTACAAGA	2160273	2160326	AGTTCCACCTGAGCTCCATGAGCTCGCTGGGCGGCCCGGCCGCTTTCTCGGCGC	GCTGGGCGCAGGAGGCCTACAAGACTTCAGCTTCCCGATATCCGACGGTAGTGTNNNNNCAGAAGACGCTGGAGC	2160295	2160296	+	0	SKI__c.91T>G_0003
1:2160257-2160350/22,18/-	0.718631	1	2160329	2160350	1	TCTTGTAGGCCTCCTGCGCCCA	2160257	2160274	1	CTGCTCCAGCGTCTTCTG	2160275	2160328	GCGCGCCGAGAAAGCGGCCGGGCCGCCCAGCGAGCTCATGGAGCTCAGGTGGAA	CTGCTCCAGCGTCTTCTGCTTCAGCTTCCCGATATCCGACGGTAGTGTNNNNNTCTTGTAGGCCTCCTGCGCCCA	2160295	2160296	-	0	SKI__c.91T>G_0004
1:7724018-7724111/16,24/+	0.97293	1	7724018	7724033	1	GACGGTGGCCGGAAGA	7724088	7724111	1	AGGGCCAGACGTACGGGGGTGGAG	7724034	7724087	TTCCAGAAACCACCATGAACTTTGACCCCGACTGTTTCCTTAATAACCCAAAGC	AGGGCCAGACGTACGGGGGTGGAGCTTCAGCTTCCCGATATCCGACGGTAGTGTNNNNNGACGGTGGCCGGAAGA	7724061	7724062	+	0	CAMTA1__c.1455dupC_0005
1:7724004-7724097/19,21/-	0.97053	1	7724079	7724097	1	GTCTGGCCCTGCTTTGGGT	7724004	7724024	1	CACCGTCGAGGGTGGTGGAGA	7724025	7724078	TATTAAGGAAACAGTCGGGGTCAAAGTTCATGGTGGTTTCTGGAATCTTCCGGC	CACCGTCGAGGGTGGTGGAGACTTCAGCTTCCCGATATCCGACGGTAGTGTNNNNNGTCTGGCCCTGCTTTGGGT	7724061	7724062	-	0	CAMTA1__c.1455dupC_0006
1:16259938-16260031/21,19/+	0.989143	1	16259938	16259958	1	CCTAAGCAAGATTCCCTCCAC	16260013	16260031	1	TGTGCCCCCAGACCTTCCC	16259959	16260012	AGAGAATTCGTCCCAAGAAATCAGTGTTGAGGAAAGGACTCCAACCAAAGCATC	TGTGCCCCCAGACCTTCCCCTTCAGCTTCCCGATATCCGACGGTAGTGTNNNNNCCTAAGCAAGATTCCCTCCAC	16259966	16259967	+	0	SPEN__c.7232C>A_0007
1:16259938-16260031/19,21/-	0.983369	1	16260013	16260031	1	GGGAAGGTCTGGGGGCACA	16259938	16259958	1	GTGGAGGGAATCTTGCTTAGG	16259959	16260012	GATGCTTTGGTTGGAGTCCTTTCCTCAACACTGATTTCTTGGGACGAATTCTCT	GTGGAGGGAATCTTGCTTAGGCTTCAGCTTCCCGATATCCGACGGTAGTGTNNNNNGGGAAGGTCTGGGGGCACA	16259966	16259967	-	0	SPEN__c.7232C>A_0008
1:27876801-27876894/22,18/+	0.966462	1	27876801	27876822	1	TTGCTGTCGTTGGCGTCTGCTG	27876877	27876894	1	CCTCTGGCATGGCCATGG	27876823	27876876	CATAGGATGGCTGGGGAGATGCCAGCTTCTGCTTCCGCCGCCGTCGTTTTTTTA	CCTCTGGCATGGCCATGGCTTCAGCTTCCCGATATCCGACGGTAGTGTNNNNNTTGCTGTCGTTGGCGTCTGCTG	27876867	27876868	+	0	AHDC1__c.1758dup_0009
1:27876825-27876918/16,24/-	0.972829	1	27876903	27876918	10	AGGCAGCCACTGTGGC	27876825	27876848	1	GCTGGCATCTCCCCAGCCATCCTA	27876849	27876902	AGCGGCCACCATGGCCATGCCAGAGGTAAAAAAACGACGGCGGCGGAAGCAGAA	GCTGGCATCTCCCCAGCCATCCTACTTCAGCTTCCCGATATCCGACGGTAGTGTNNNNNAGGCAGCCACTGTGGC	27876867	27876868	-	0	AHDC1__c.1758dup_0010
1:27877263-27877356/22,18/+	0.0729983	1	27877263	27877284	1	GATTCCGGCTTCAACTCTGGGA	27877339	27877356	1	GGGGTTCGGCCAGGGCAG	27877285	27877338	CTGAGACCGGGCCTGGGCCTGGCAGGGCAGGGGGTGGAGGAGGCGGTGGTGGTG	GGGGTTCGGCCAGGGCAGCTTCAGCTTCCCGATATCCGACGGTAGTGTNNNNNGATTCCGGCTTCAACTCTGGGA	27877337	27877338	+	0	AHDC1__c.1289delC_0011
1:27877273-27877366/16,24/-	0.0224231	1	27877351	27877366	14	GGGCTGGTGGCTGCCC	27877273	27877296	1	GCCCGGTCTCAGTCCCAGAGTTGA	27877297	27877350	TGGCCGAACCCCCACCACCACCGCCTCCTCCACCCCCTGCCCTGCCAGGCCCAG	GCCCGGTCTCAGTCCCAGAGTTGACTTCAGCTTCCCGATATCCGACGGTAGTGTNNNNNGGGCTGGTGGCTGCCC	27877337	27877338	-	0	AHDC1__c.1289delC_0012
1:27877798-27877891/16,24/+	0.490426	1	27877798	27877813	7	CCAGGAGCTGAGGCTC	27877868	27877891	1	GCAAGTGAGGGAGGCCAGCTCACT	27877814	27877867	CGGCTCGGGCGATGGTGGCTCGAGGGCCTGGGCCTCTAGCAGCTGGGCCTCTGG	GCAAGTGAGGGAGGCCAGCTCACTCTTCAGCTTCCCGATATCCGACGGTAGTGTNNNNNCCAGGAGCTGAGGCTC	27877815	27877819	+	0	AHDC1__c.808_811del_0013
1:27877743-27877836/17,23/-	0.137755	1	27877820	27877836	1	TCGAGCCACCATCGCCC	27877743	27877765	1	CTAGAGCCGCTCGGGGAAGCTCT	27877766	27877819	GAGCCGGAGCCTCAGCTCCTGGACCCCCAGCCCCGCTTCCTGGACCCGCAGGCA	CTAGAGCCGCTCGGGGAAGCTCTCTTCAGCTTCCCGATATCCGACGGTAGTGTNNNNNTCGAGCCACCATCGCCC	27877815	27877819	-	0	AHDC1__c.808_811del_0014
1:36359269-36359362/18,22/+	0.701048	1	36359269	36359286	1	TGCCAGGTACACCCCTGT	36359341	36359362	1	GCGCGAGGTCTGGTTCGGCTTT	36359287	36359340	GGGCCGCTCCTTCTTCTCACCGCCTGAGGGCTACTACCACCCGCTGGGGGGTGG	GCGCGAGGTCTGGTTCGGCTTTCTTCAGCTTCCCGATATCCGACGGTAGTGTNNNNNTGCCAGGTACACCCCTGT	36359300	36359331	+	0	AGO1__c.569T>C_0015
1:36359269-36359362/16,24/-	0.760673	1	36359347	36359362	1	AAAGCCGAACCAGACC	36359269	36359292	1	CGGCCCACAGGGGTGTACCTGGCA	36359293	36359346	TCGCGCCCACCCCCCAGCGGGTGGTAGTAGCCCTCAGGCGGTGAGAAGAAGGAG	CGGCCCACAGGGGTGTACCTGGCACTTCAGCTTCCCGATATCCGACGGTAGTGTNNNNNAAAGCCGAACCAGACC	36359300	36359331	-	0	AGO1__c.569T>C_0016
1:38297906-38297999/19,21/+	0.962704	1	38297906	38297924	1	GGTACACTTACCGTACTGG	38297979	38297999	1	GTGAGTGATTTGTATCCTGTG	38297925	38297978	AATTTTCTCGCAATTCAGAATCTGTGGACAGAAGGCTCAAGTCACTTAGACAAA	GTGAGTGATTTGTATCCTGTGCTTCAGCTTCCCGATATCCGACGGTAGTGTNNNNNGGTACACTTACCGTACTGG	38297933	38297934	+	0	MTF1__c.1051C>T_0017
1:38297860-38297953/19,21/-	0.970119	1	38297935	38297953	1	GTCCACAGATTCTGAATTG	38297860	38297880	1	GGGCAAGAATTAAGCACTCCC	38297881	38297934	CGAGAAAATTCCAGTACGGTAAGTGTACCTGTAATACCAGTGCTAGAAAAATAA	GGGCAAGAATTAAGCACTCCCCTTCAGCTTCCCGATATCCGACGGTAGTGTNNNNNGTCCACAGATTCTGAATTG	38297933	38297934	-	0	MTF1__c.1051C>T_0018
1:151402162-151402255/16,24/+	0.972406	1	151402162	151402177	1	GGCCGGACATTCCTTA	151402232	151402255	1	CACTGACAAAGATTGCAGTATGAC	151402178	151402231	CAGGAAATCCCTGTATTAAAAAGCAAAATGATCTTTAACATGGAGACCAATTAA	CACTGACAAAGATTGCAGTATGACCTTCAGCTTCCCGATATCCGACGGTAGTGTNNNNNGGCCGGACATTCCTTA	151402188	151402189	+	0	POGZ__c.460-2A>C_0019
1:151402156-151402249/17,23/-	0.929199	1	151402233	151402249	1	CTGCAATCTTTGTCAGT	151402156	151402178	1	GTAAGGAATGTCCGGCCTGTACA	151402179	151402232	GTTAATTGGTCTCCATGTTAAAGATCATTTTGCTTTTTAATACAGGGATTTCCT	GTAAGGAATGTCCGGCCTGTACACTTCAGCTTCCCGATATCCGACGGTAGTGTNNNNNCTGCAATCTTTGTCAGT	151402188	151402189	-	0	POGZ__c.460-2A>C_0020
1:153784565-153784658/20,20/+	0.97638	1	153784565	153784584	1	GTGGGGGAGAGGGCTGCCTG	153784639	153784658	1	GCAGGACAGCACCCAATACC	153784585	153784638	CTGCTGTAATCGCTGTTCAATTTCCTGTTGGGAGTCATCACATCAGGTGATTGA	GCAGGACAGCACCCAATACCCTTCAGCTTCCCGATATCCGACGGTAGTGTNNNNNGTGGGGGAGAGGGCTGCCTG	153784595	153784596	+	0	GATAD2B__c.1432C>T_0021
1:153784564-153784657/21,19/-	0.987578	1	153784637	153784657	1	GTATTGGGTGCTGTCCTGCTC	153784564	153784582	1	GGCAGCCCTCTCCCCCACT	153784583	153784636	AATCACCTGATGTGATGACTCCCAACAGGAAATTGAACAGCGATTACAGCAGCA	GGCAGCCCTCTCCCCCACTCTTCAGCTTCCCGATATCCGACGGTAGTGTNNNNNGTATTGGGTGCTGTCCTGCTC	153784595	153784596	-	0	GATAD2B__c.1432C>T_0022
1:164532514-164532607/17,23/+	0.915426	1	164532514	164532530	3	GTTTAATGTGTTGTGTG	164532585	164532607	1	GGCCAATTAAATCACTTAACCAG	164532531	164532584	AAATCAAAGAAAAAACAGGTAGGAATGAGATTCCAACATTTTAGCATTTTCTTT	GGCCAATTAAATCACTTAACCAGCTTCAGCTTCCCGATATCCGACGGTAGTGTNNNNNGTTTAATGTGTTGTGTG	164532549	164532553	+	0	PBX1__c.265+2_265+5delTAGG_0023
1:164532493-164532586/18,22/-	0.954455	1	164532569	164532586	1	CCAAAGAAAATGCTAAAA	164532493	164532514	1	CAAGGCAGGCTTCATTCTGTGG	164532515	164532568	TGTTGGAATCTCATTCCTACCTGTTTTTTCTTTGATTTCACACAACACATTAAA	CAAGGCAGGCTTCATTCTGTGGCTTCAGCTTCCCGATATCCGACGGTAGTGTNNNNNCCAAAGAAAATGCTAAAA	164532549	164532553	-	0	PBX1__c.265+2_265+5delTAGG_0024
1:244218386-244218479/16,24/+	0.83965	1	244218386	244218401	1	ACGAGAGGACTCACTC	244218456	244218479	1	CAACCTGAGCCGCCATGCCGTGGT	244218402	244218455	GGGGGAGAAGCCCTACACATGCACCCAGTGCGGCAAGAGCTTCCAGTACTCGCA	CAACCTGAGCCGCCATGCCGTGGTCTTCAGCTTCCCGATATCCGACGGTAGTGTNNNNNACGAGAGGACTCACTC	244218448	244218449	+	0	ZBTB18__c.1373A>G_0025
1:244218377-244218470/17,23/-	0.903616	1	244218454	244218470	1	TGGCGGCTCAGGTTGTG	244218377	244218399	1	GTGAGTCCTCTCGTGGCGCTTGA	244218400	244218453	CGAGTACTGGAAGCTCTTGCCGCACTGGGTGCATGTGTAGGGCTTCTCCCCCGA	GTGAGTCCTCTCGTGGCGCTTGACTTCAGCTTCCCGATATCCGACGGTAGTGTNNNNNTGGCGGCTCAGGTTGTG	244218448	244218449	-	0	ZBTB18__c.1373A>G_0026
10:71142239-71142332/20,20/+	0.7688	10	71142239	71142258	1	TAAGGTATTCCCGGCGTTTC	71142313	71142332	1	GAGAGTGGCAGCGGCAAGGG	71142259	71142312	CACAAGACTCTAAGGCGCTTGGTGCCAGACTCCGATGTGCGCTTCCTCCTCTCG	GAGAGTGGCAGCGGCAAGGGCTTCAGCTTCCCGATATCCGACGGTAGTGTNNNNNTAAGGTATTCCCGGCGTTTC	71142310	71142311	+	0	HK1__c.1334C>T_0027
10:71142236-71142329/16,24/-	0.840521	10	71142314	71142329	2	TTGCCGCTGCCACTCT	71142236	71142259	1	GGAAACGCCGGGAATACCTTATGG	71142260	71142313	CCGAGAGGAGGAAGCGCACATCGGAGTCTGGCACCAAGCGCCTTAGAGTCTTGT	GGAAACGCCGGGAATACCTTATGGCTTCAGCTTCCCGATATCCGACGGTAGTGTNNNNNTTGCCGCTGCCACTCT	71142310	71142311	-	0	HK1__c.1334C>T_0028
10:78799229-78799322/20,20/+	0.982598	10	78799229	78799248	1	AAGGGGCACATTCAATATCC	78799303	78799322	1	GGACAGACCCACGAAGGCAC	78799249	78799302	CTGAAAGCCAAAGAGCATCCAGTTAAAGGTCACTTACTCACAAACAGTAGGGAA	GGACAGACCCACGAAGGCACCTTCAGCTTCCCGATATCCGACGGTAGTGTNNNNNAAGGGGCACATTCAATATCC	78799299	78799300	+	0	KCNMA1__c.1845C>G_0029
10:78799229-78799322/17,23/-	0.973407	10	78799306	78799322	1	GTGCCTTCGTGGGTCTG	78799229	78799251	1	CAGGGATATTGAATGTGCCCCTT	78799252	78799305	TCCTTCCCTACTGTTTGTGAGTAAGTGACCTTTAACTGGATGCTCTTTGGCTTT	CAGGGATATTGAATGTGCCCCTTCTTCAGCTTCCCGATATCCGACGGTAGTGTNNNNNGTGCCTTCGTGGGTCTG	78799299	78799300	-	0	KCNMA1__c.1845C>G_0030
10:89724998-89725091/19,21/+	0.949683	10	89724998	89725016	1	GATGAGTCATATTTGTGGG	89725071	89725091	2	GAGGAGCCGTCAAATCCAGAG	89725017	89725070	TTTTCATTTTAAATTTTCTTTCTCTAGGTGAAGCTGTACTTCACAAAAACAGTA	GAGGAGCCGTCAAATCCAGAGCTTCAGCTTCCCGATATCCGACGGTAGTGTNNNNNGATGAGTCATATTTGTGGG	89725041	89725042	+	0	PTEN__c.1027-2A>C_0031
10:89724998-89725091/21,19/-	0.966398	10	89725071	89725091	2	CTCTGGATTTGACGGCTCCTC	89724998	89725016	1	CCCACAAATATGACTCATC	89725017	89725070	TACTGTTTTTGTGAAGTACAGCTTCACCTAGAGAAAGAAAATTTAAAATGAAAA	CCCACAAATATGACTCATCCTTCAGCTTCCCGATATCCGACGGTAGTGTNNNNNCTCTGGATTTGACGGCTCCTC	89725041	89725042	-	0	PTEN__c.1027-2A>C_0032
10:112340620-112340713/16,24/+	0.868785	10	112340620	112340635	1	GAGGCTACAGCTATGT	112340690	112340713	1	CTCAGAGATTAAAGCTATTAAGAG	112340636	112340689	AATGATTATTTTTCTAAAAATTTTAGATCAACCAGATGGCAACAGCACCAGATT	CTCAGAGATTAAAGCTATTAAGAGCTTCAGCTTCCCGATATCCGACGGTAGTGTNNNNNGAGGCTACAGCTATGT	112340659	112340660	+	0	SMC3__c.430-2A>G_0033
10:112340620-112340713/19,21/-	0.6126	10	112340695	112340713	1	CTCTTAATAGCTTTAATCT	112340620	112340640	1	TCATTACATAGCTGTAGCCTC	112340641	112340694	CTGAGAATCTGGTGCTGTTGCCATCTGGTTGATCTAAAATTTTTAGAAAAATAA	TCATTACATAGCTGTAGCCTCCTTCAGCTTCCCGATATCCGACGGTAGTGTNNNNNCTCTTAATAGCTTTAATCT	112340659	112340660	-	0	SMC3__c.430-2A>G_0034
10:112349646-112349739/16,24/+	0.984299	10	112349646	112349661	1	TTAGCTACTTGTGGAG	112349716	112349739	1	GAAGCAACAACTTCTTAGAGCAGC	112349662	112349715	AGAAGAGAATGCAGAACAGCAAGCACTTGCTGCTAAAAGAGAAGATCTTGAAAA	GAAGCAACAACTTCTTAGAGCAGCCTTCAGCTTCCCGATATCCGACGGTAGTGTNNNNNTTAGCTACTTGTGGAG	112349692	112349695	+	0	SMC3__c.1453_1455del_0035
10:112349662-112349755/16,24/-	0.979143	10	112349740	112349755	7	GCCCACCTTTCCTGTT	112349662	112349685	1	GCTTGCTGTTCTGCATTCTCTTCT	112349686	112349739	GCTGCTCTAAGAAGTTGTTGCTTCTTTTCAAGATCTTCTCTTTTAGCAGCAAGT	GCTTGCTGTTCTGCATTCTCTTCTCTTCAGCTTCCCGATATCCGACGGTAGTGTNNNNNGCCCACCTTTCCTGTT	112349692	112349695	-	0	SMC3__c.1453_1455del_0036
10:112360869-112360962/16,24/+	0.49966	10	112360869	112360884	1	CACTATGGCACGATCA	112360939	112360962	1	GTTTACTACAGAATGAAATGTCCA	112360885	112360938	GAAGGTGAATTTTTATGTAGTAAAATTTTGTTTATATGCATGTTTTATAAAATT	GTTTACTACAGAATGAAATGTCCACTTCAGCTTCCCGATATCCGACGGTAGTGTNNNNNCACTATGGCACGATCA	112360885	112360888	+	0	SMC3__c.2642_2644del_0037
10:112360867-112360960/21,19/-	0.767023	10	112360940	112360960	1	GACATTTCATTCTGTAGTAAA	112360867	112360885	1	CTGATCGTGCCATAGTGTC	112360886	112360939	CAATTTTATAAAACATGCATATAAACAAAATTTTACTACATAAAAATTCACCTT	CTGATCGTGCCATAGTGTCCTTCAGCTTCCCGATATCCGACGGTAGTGTNNNNNGACATTTCATTCTGTAGTAAA	112360885	112360888	-	0	SMC3__c.2642_2644del_0038
10:114905841-114905934/16,24/+	0.933743	10	114905841	114905856	5	ATGCTTCCATGTCCAG	114905911	114905934	1	GTTCTCTAGATGGCCACCAAGCCA	114905857	114905910	GTGAGTTCCAAGAACCGGGGCCTTCATCCAAGGCCATGTGTGACTTCTCAAGAA	GTTCTCTAGATGGCCACCAAGCCACTTCAGCTTCCCGATATCCGACGGTAGTGTNNNNNATGCTTCCATGTCCAG	114905856	114905857	+	0	TCF7L2__c.794+1G>C_0039
10:114905809-114905902/19,21/-	0.973813	10	114905884	114905902	1	AAGTCACACATGGCCTTGG	114905809	114905829	1	GCTGTGGGGTAGGGGTGTCTG	114905830	114905883	ATGAAGGCCCCGGTTCTTGGAACTCACCTGGACATGGAAGCATTGACGGTCAGA	GCTGTGGGGTAGGGGTGTCTGCTTCAGCTTCCCGATATCCGACGGTAGTGTNNNNNAAGTCACACATGGCCTTGG	114905856	114905857	-	0	TCF7L2__c.794+1G>C_0040
10:131761667-131761760/18,22/+	0.945962	10	131761667	131761684	1	TTCAATCTCCACCGGCTG	131761739	131761760	1	GTTGGAAGGCGGCTGCTTCTCG	131761685	131761738	CCCCTGCCTATCGTAGAGCGCCAGCACGAAGTGGAAGAAATTGGATTTCCGGAG	GTTGGAAGGCGGCTGCTTCTCGCTTCAGCTTCCCGATATCCGACGGTAGTGTNNNNNTTCAATCTCCACCGGCTG	131761689	131761690	+	0	EBF3__c.232C>T_0041
10:131761665-131761758/19,21/-	0.926079	10	131761740	131761758	2	AGAAGCAGCCGCCTTCCAA	131761665	131761685	1	GCAGCCGGTGGAGATTGAAAG	131761686	131761739	CCTCCGGAAATCCAATTTCTTCCACTTCGTGCTGGCGCTCTACGATAGGCAGGG	GCAGCCGGTGGAGATTGAAAGCTTCAGCTTCCCGATATCCGACGGTAGTGTNNNNNAGAAGCAGCCGCCTTCCAA	131761689	131761690	-	0	EBF3__c.232C>T_0042
11:118344483-118344576/21,19/+	0.980261	11	118344483	118344503	1	AGGACAAGAGTAGAGAGAGAG	118344558	118344576	1	AGGGATCAGAAATTCAGAG	118344504	118344557	ACCGGGAGAGAGAAAAGGAGAATAAGCGGGAGTCAAGGAAAGAGAAAAGGAAAA	AGGGATCAGAAATTCAGAGCTTCAGCTTCCCGATATCCGACGGTAGTGTNNNNNAGGACAAGAGTAGAGAGAGAG	118344503	118344504	+	0	KMT2A__c.2629_2630dup_0043
11:118344464-118344557/18,22/-	0.95946	11	118344540	118344557	20	TTTTCCTTTTCTCTTTCC	118344464	118344485	1	CCTTCTCCACGCTCTTGTCAGC	118344486	118344539	TTGACTCCCGCTTATTCTCCTTTTCTCTCTCCCGGTCTCTCTCTCTACTCTTGT	CCTTCTCCACGCTCTTGTCAGCCTTCAGCTTCCCGATATCCGACGGTAGTGTNNNNNTTTTCCTTTTCTCTTTCC	118344503	118344504	-	0	KMT2A__c.2629_2630dup_0044
11:118353136-118353229/20,20/+	0.98194	11	118353136	118353155	1	GGTCCAGAGCAGAGCAAACA	118353210	118353229	1	GGTGAGGAGAGATTTGTTTC	118353156	118353209	GAAAAAAGTGGCTCCCCGCCCAAGTATCCCTGTAAAACAAAAACCAAAAGAAAA	GGTGAGGAGAGATTTGTTTCCTTCAGCTTCCCGATATCCGACGGTAGTGTNNNNNGGTCCAGAGCAGAGCAAACA	118353155	118353156	+	0	KMT2A__c.4032del_0045_SNP_a
11:118353127-118353220/16,24/-	0.958589	11	118353205	118353220	15	CTCTCCTCACCTTTTC	118353127	118353150	1	GCTCTGCTCTGGACCTAAAAAATT	118353151	118353204	TTTTGGTTTTTGTTTTACAGGGATACTTGGGCGGGGAGCCACTTTTTTCTGTTT	GCTCTGCTCTGGACCTAAAAAATTCTTCAGCTTCCCGATATCCGACGGTAGTGTNNNNNCTCTCCTCACCTTTTC	118353155	118353156	-	0	KMT2A__c.4032del_0046_SNP_a
11:118376151-118376244/16,24/+	0.946197	11	118376151	118376166	4	AATCCTCCTTCAGGCC	118376221	118376244	1	GCCAGAGGACAGACCTCAGTACCA	118376167	118376220	TGCTTATTGGGGTTCAGCCTCCTCCGGATCCCCAACTTTTGGTTTCAGAATCCA	GCCAGAGGACAGACCTCAGTACCACTTCAGCTTCCCGATATCCGACGGTAGTGTNNNNNAATCCTCCTTCAGGCC	118376181	118376182	+	0	KMT2A__c.9575A>C_0047
11:118376107-118376200/17,23/-	0.980652	11	118376184	118376200	1	TGGGGATCCGGAGGAGG	118376107	118376129	1	ACTTTGAGTAGCTGCAGGGAAGG	118376130	118376183	CTGAACCCCAATAAGCAGGCCTGAAGGAGGATTGCTGATGTTTGGTGGGAAACT	ACTTTGAGTAGCTGCAGGGAAGGCTTCAGCTTCCCGATATCCGACGGTAGTGTNNNNNTGGGGATCCGGAGGAGG	118376181	118376182	-	0	KMT2A__c.9575A>C_0048
12:6697469-6697562/16,24/+	0.978288	12	6697469	6697484	4	TGTCATTATGGGGGTT	6697539	6697562	1	GCCCCCAGCTCGAGTGGAAAGCAA	6697485	6697538	CCAGTCAGAGTCATAGATAATAACTGTGTCAGCAGTGGCCAGATTGATTCCAAG	GCCCCCAGCTCGAGTGGAAAGCAACTTCAGCTTCCCGATATCCGACGGTAGTGTNNNNNTGTCATTATGGGGGTT	6697519	6697520	+	0	CHD4__c.3388A>C_0049
12:6697476-6697569/21,19/-	0.96239	12	6697549	6697569	1	CTGCTTCTTGCTTTCCACTCG	6697476	6697494	1	CTCTGACTGGAACCCCCAT	6697495	6697548	AGCTGGGGGCCTTGGAATCAATCTGGCCACTGCTGACACAGTTATTATCTATGA	CTCTGACTGGAACCCCCATCTTCAGCTTCCCGATATCCGACGGTAGTGTNNNNNCTGCTTCTTGCTTTCCACTCG	6697519	6697520	-	0	CHD4__c.3388A>C_0050
12:13724662-13724755/22,18/+	0.943958	12	13724662	13724683	1	GTGCATGTGATTCAATAGTATG	13724738	13724755	1	CCTGTTTTCAGGGAGAGC	13724684	13724737	CTTAATAAATGTGAGAAACAGATCAAGGACTCTGAGCTTGGAAGCAGTTCTTAC	CCTGTTTTCAGGGAGAGCCTTCAGCTTCCCGATATCCGACGGTAGTGTNNNNNGTGCATGTGATTCAATAGTATG	13724734	13724735	+	0	GRIN2B__c.2171+3A>G_0051
12:13724710-13724803/19,21/-	0.954594	12	13724785	13724803	1	GCATGCCTACATGGGAAAG	13724710	13724730	1	CTGCTTCCAAGCTCAGAGTCC	13724731	13724784	TTCAACCAGAGGGGTGTAGATGATGCATTGCTCTCCCTGAAAACAGGGTAAGAA	CTGCTTCCAAGCTCAGAGTCCCTTCAGCTTCCCGATATCCGACGGTAGTGTNNNNNGCATGCCTACATGGGAAAG	13724734	13724735	-	0	GRIN2B__c.2171+3A>G_0052
12:13724793-13724886/16,24/+	0.96539	12	13724793	13724808	4	TGTAGGCATGCATTTC	13724863	13724886	1	GCGGAAAGGGGGTGAGAAGTCATT	13724809	13724862	TGCATAGTTATTGCGAATATTTCTCTCTGTGCTGCCGTTGGGCACGGTCCCAAA	GCGGAAAGGGGGTGAGAAGTCATTCTTCAGCTTCCCGATATCCGACGGTAGTGTNNNNNTGTAGGCATGCATTTC	13724843	13724844	+	0	GRIN2B__c.2065G>A_0053
12:13764668-13764761/16,24/+	0.963499	12	13764668	13764683	1	CAGCGAGGCACCTGTT	13764738	13764761	2	GAGCAGCATCACAAACATCATCAC	13764684	13764737	ATAACCCACAGGGCTGAAGTACTCAAAGACAAAGACAGCCACGGCTGAGACGAT	GAGCAGCATCACAAACATCATCACCTTCAGCTTCCCGATATCCGACGGTAGTGTNNNNNCAGCGAGGCACCTGTT	13764683	13764684	+	0	GRIN2B__c.1755T>G_0054
12:13764656-13764749/19,21/-	0.955424	12	13764731	13764749	2	GTGATGCTGCTCATCGTCT	13764656	13764676	1	GCCTCGCTGATGGCAGAGGTA	13764677	13764730	CAGCCGTGGCTGTCTTTGTCTTTGAGTACTTCAGCCCTGTGGGTTATAACAGGT	GCCTCGCTGATGGCAGAGGTACTTCAGCTTCCCGATATCCGACGGTAGTGTNNNNNGTGATGCTGCTCATCGTCT	13764683	13764684	-	0	GRIN2B__c.1755T>G_0055
12:14019062-14019155/16,24/+	0.864032	12	14019062	14019077	1	ACGAGCTCTGCTGCCT	14019132	14019155	1	CTGGGCTTCATCTTCAACTCGTCG	14019078	14019131	GACACGGCCAGGACGGCCAACACCAACCAGAACTTGGGAGAACAGCACTCCGCT	CTGGGCTTCATCTTCAACTCGTCGCTTCAGCTTCCCGATATCCGACGGTAGTGTNNNNNACGAGCTCTGCTGCCT	14019118	14019119	+	0	GRIN2B__c.23_24insC_0056
12:14019052-14019145/16,24/-	0.886734	12	14019130	14019145	8	AAGATGAAGCCCAGAG	14019052	14019075	1	GCAGCAGAGCTCGTTCTCAGAAGA	14019076	14019129	CGGAGTGCTGTTCTCCCAAGTTCTGGTTGGTGTTGGCCGTCCTGGCCGTGTCAG	GCAGCAGAGCTCGTTCTCAGAAGACTTCAGCTTCCCGATATCCGACGGTAGTGTNNNNNAAGATGAAGCCCAGAG	14019118	14019119	-	0	GRIN2B__c.23_24insC_0057
12:23689442-23689535/17,23/+	0.940852	12	23689442	23689458	1	ATTCACCAATGCGCAGC	23689513	23689535	2	GGGTACTTCTCCAGGTGCTGCTT	23689459	23689512	TTTTTGCCATCCACCAGGCAGGTGCGCTTTGGCCTGGGCTTGTACTTATAGTCA	GGGTACTTCTCCAGGTGCTGCTTCTTCAGCTTCCCGATATCCGACGGTAGTGTNNNNNATTCACCAATGCGCAGC	23689506	23689507	+	0	SOX5__c.1829A>G_0058
12:23689435-23689528/16,24/-	0.967109	12	23689513	23689528	3	ACCTGGAGAAGTACCC	23689435	23689458	1	GCTGCGCATTGGTGAATACAAGGC	23689459	23689512	TGACTATAAGTACAAGCCCAGGCCAAAGCGCACCTGCCTGGTGGATGGCAAAAA	GCTGCGCATTGGTGAATACAAGGCCTTCAGCTTCCCGATATCCGACGGTAGTGTNNNNNACCTGGAGAAGTACCC	23689506	23689507	-	0	SOX5__c.1829A>G_0059
12:25380229-25380322/16,24/+	0.891157	12	25380229	25380244	9	CCTCCCCAGTCCTCAT	25380299	25380322	2	CAAGAGACAGGTTTCTCCATCAAT	25380245	25380298	GTACTGGTCCCTCATTGCACTGTACTCCTCTTGACCTGCTGTGTCGAGAATATC	CAAGAGACAGGTTTCTCCATCAATCTTCAGCTTCCCGATATCCGACGGTAGTGTNNNNNCCTCCCCAGTCCTCAT	25380253	25380256	+	0	KRAS__c.202_204delAGG_0060
12:25380216-25380309/16,24/-	0.969259	12	25380294	25380309	13	CCTGTCTCTTGGATAT	25380216	25380239	1	GACTGGGGAGGGCTTTCTTTGTGT	25380240	25380293	TCTCGACACAGCAGGTCAAGAGGAGTACAGTGCAATGAGGGACCAGTACATGAG	GACTGGGGAGGGCTTTCTTTGTGTCTTCAGCTTCCCGATATCCGACGGTAGTGTNNNNNCCTGTCTCTTGGATAT	25380253	25380256	-	0	KRAS__c.202_204delAGG_0061
12:52099281-52099374/16,24/+	0.983198	12	52099281	52099296	3	GATCTTGGCTGTGGTG	52099351	52099374	1	GAGGCTGAATTTAAAGCAATGTTG	52099297	52099350	GCCATGGCTTATGAAGAACAGAATCAGGCAACACTGGAGGAGGCAGAACAAAAA	GAGGCTGAATTTAAAGCAATGTTGCTTCAGCTTCCCGATATCCGACGGTAGTGTNNNNNGATCTTGGCTGTGGTG	52099323	52099324	+	0	SCN8A__c.1258G>C_0062
12:52099255-52099348/16,24/-	0.963115	12	52099333	52099348	8	TTTGTTCTGCCTCCTC	52099255	52099278	1	GTTCACCAGATAGAAAGAACCCAC	52099279	52099332	CAGTGTTGCCTGATTCTGTTCTTCATAAGCCATGGCCACCACAGCCAAGATCAA	GTTCACCAGATAGAAAGAACCCACCTTCAGCTTCCCGATATCCGACGGTAGTGTNNNNNTTTGTTCTGCCTCCTC	52099323	52099324	-	0	SCN8A__c.1258G>C_0063
12:52159657-52159750/16,24/+	0.952759	12	52159657	52159672	1	GCTGGCATATGCATGA	52159727	52159750	1	GACCATGTGGGACTGCATGGAAGT	52159673	52159726	CTTTTTCCATTCCTTCCTCATTGTCTTTCGAGTGTTGTGCGGGGAGTGGATTGA	GACCATGTGGGACTGCATGGAAGTCTTCAGCTTCCCGATATCCGACGGTAGTGTNNNNNGCTGGCATATGCATGA	52159720	52159721	+	0	SCN8A__c.2811G>T_0064
12:52159647-52159740/17,23/-	0.981215	12	52159724	52159740	1	AGTCCCACATGGTCTCA	52159647	52159669	1	TGCATATGCCAGCGAGGGAGTTC	52159670	52159723	ATCCACTCCCCGCACAACACTCGAAAGACAATGAGGAAGGAATGGAAAAAGTCA	TGCATATGCCAGCGAGGGAGTTCCTTCAGCTTCCCGATATCCGACGGTAGTGTNNNNNAGTCCCACATGGTCTCA	52159720	52159721	-	0	SCN8A__c.2811G>T_0065
12:52200141-52200234/19,21/+	0.971567	12	52200141	52200159	1	TTGGGCGCATCTTGCGTCT	52200214	52200234	1	GCCTGCCCTGTTCAACATCGG	52200160	52200213	GATCAAAGGCGCCAAAGGGATTCGTACCCTGCTCTTTGCCTTAATGATGTCCTT	GCCTGCCCTGTTCAACATCGGCTTCAGCTTCCCGATATCCGACGGTAGTGTNNNNNTTGGGCGCATCTTGCGTCT	52200161	52200162	+	0	SCN8A__c.4892T>C_0066
12:52200143-52200236/22,18/-	0.97971	12	52200215	52200236	1	GGCCGATGTTGAACAGGGCAGG	52200143	52200160	1	CAGACGCAAGATGCGCCC	52200161	52200214	CAAGGACATCATTAAGGCAAAGAGCAGGGTACGAATCCCTTTGGCGCCTTTGAT	CAGACGCAAGATGCGCCCCTTCAGCTTCCCGATATCCGACGGTAGTGTNNNNNGGCCGATGTTGAACAGGGCAGG	52200161	52200162	-	0	SCN8A__c.4892T>C_0067
12:112915468-112915561/17,23/+	0.962537	12	112915468	112915484	3	GGTTGTCCTACACGATG	112915539	112915561	1	GCTTTGCTTTTCACAGTGTTTTC	112915485	112915538	GTGATCCCAATGAGCCTGTTTCAGATTACATCAATGCAAATATCATCATGGTAA	GCTTTGCTTTTCACAGTGTTTTCCTTCAGCTTCCCGATATCCGACGGTAGTGTNNNNNGGTTGTCCTACACGATG	112915523	112915524	+	0	PTPN11__c.923A>G_0068
12:112915477-112915570/17,23/-	0.969841	12	112915554	112915570	1	GTATGGTCAGAAAACAC	112915477	112915499	1	GCTCATTGGGATCACCATCGTGT	112915500	112915553	TGTGAAAAGCAAAGCTTACCATGATGATATTTGCATTGATGTAATCTGAAACAG	GCTCATTGGGATCACCATCGTGTCTTCAGCTTCCCGATATCCGACGGTAGTGTNNNNNGTATGGTCAGAAAACAC	112915523	112915524	-	0	PTPN11__c.923A>G_0069
12:116443754-116443847/20,20/+	0.981324	12	116443754	116443773	1	GGCTACTGGAGCCAGCTCTG	116443828	116443847	1	TAAACAACTCCACCAAGCGC	116443774	116443827	CCAGCAGCATTATCCTGCCGGACATCTGTAGGAAAGGAGGCAAAAGACACAGAA	TAAACAACTCCACCAAGCGCCTTCAGCTTCCCGATATCCGACGGTAGTGTNNNNNGGCTACTGGAGCCAGCTCTG	116443800	116443801	+	0	MED13L__c.2345-3C>G_0070
12:116443756-116443849/21,19/-	0.980002	12	116443829	116443849	1	TTGCGCTTGGTGGAGTTGTTT	116443756	116443774	1	GCAGAGCTGGCTCCAGTAG	116443775	116443828	ATTCTGTGTCTTTTGCCTCCTTTCCTACAGATGTCCGGCAGGATAATGCTGCTG	GCAGAGCTGGCTCCAGTAGCTTCAGCTTCCCGATATCCGACGGTAGTGTNNNNNTTGCGCTTGGTGGAGTTGTTT	116443800	116443801	-	0	MED13L__c.2345-3C>G_0071
13:35630155-35630248/16,24/+	0.932253	13	35630155	35630170	3	GATCAGCATTGTCCAC	35630225	35630248	3	GTATCTTATGGTGATATGGCTTGG	35630171	35630224	ATTTACAATCGATGGAGGAACAGTGAAATTCGGTGTTATGTTAATGGACAACTG	GTATCTTATGGTGATATGGCTTGGCTTCAGCTTCCCGATATCCGACGGTAGTGTNNNNNGATCAGCATTGTCCAC	35630208	35630209	+	0	NBEA__c.1035T>G_0072
13:35630144-35630237/16,24/-	0.916618	13	35630222	35630237	4	CACCATAAGATACCAG	35630144	35630167	3	GACAATGCTGATCATGTACCACTT	35630168	35630221	TTGTCCATTAACATAACACCGAATTTCACTGTTCCTCCATCGATTGTAAATGTG	GACAATGCTGATCATGTACCACTTCTTCAGCTTCCCGATATCCGACGGTAGTGTNNNNNCACCATAAGATACCAG	35630208	35630209	-	0	NBEA__c.1035T>G_0073
14:21873931-21874024/16,24/+	0.980684	14	21873931	21873946	1	GGGAAATTGTGACGGT	21874001	21874024	1	CCTGTGAGTAGCACCTTGTGTTCC	21873947	21874000	TCCAAGAAATGAAGCAAGCTAAACAGTTCTTCTACAGTATTTTGCAATGGTGTT	CCTGTGAGTAGCACCTTGTGTTCCCTTCAGCTTCCCGATATCCGACGGTAGTGTNNNNNGGGAAATTGTGACGGT	21873991	21873994	+	0	CHD8__c.2937_2939delinsTC_0074
14:21873949-21874042/16,24/-	0.979159	14	21874027	21874042	11	TTGTTTCCTCCATTTC	21873949	21873972	1	CTGTTTAGCTTGCTTCATTTCTTG	21873973	21874026	TAGGAACACAAGGTGCTACTCACAGGAACACCATTGCAAAATACTGTAGAAGAA	CTGTTTAGCTTGCTTCATTTCTTGCTTCAGCTTCCCGATATCCGACGGTAGTGTNNNNNTTGTTTCCTCCATTTC	21873991	21873994	-	0	CHD8__c.2937_2939delinsTC_0075
14:21896024-21896117/20,20/+	0.972387	14	21896024	21896043	5	TCACTTGAGCTTGCTCTTGC	21896098	21896117	1	GCCTCTCCCCAGCACTCTTC	21896044	21896097	CCTTTGTTTTGGAGGCACCAGATGTTTTACTCTTCTTTGGCTTCTCCTCTTTCA	GCCTCTCCCCAGCACTCTTCCTTCAGCTTCCCGATATCCGACGGTAGTGTNNNNNTCACTTGAGCTTGCTCTTGC	21896045	21896047	+	0	CHD8__c.1582_1583delAA_0076
14:21895996-21896089/21,19/-	0.981197	14	21896069	21896089	1	GAGAAGCCAAAGAAGAGTAAA	21895996	21896014	2	GCTACTGTGATGGGACGTG	21896015	21896068	ACATCTGGTGCCTCCAAAACAAAGGGCAAGAGCAAGCTCAAGTGAGTACTCCTT	GCTACTGTGATGGGACGTGCTTCAGCTTCCCGATATCCGACGGTAGTGTNNNNNGAGAAGCCAAAGAAGAGTAAA	21896045	21896047	-	0	CHD8__c.1582_1583delAA_0077
14:29236993-29237086/18,22/+	0.962381	14	29236993	29237010	1	AAGGAGGGCGAGAAGAAG	29237065	29237086	1	ATCCGGCAGAGCCCCGAGAAGC	29237011	29237064	AACGGCAAGTACGAGAAGCCGCCGTTCAGCTACAACGCGCTCATCATGATGGCC	ATCCGGCAGAGCCCCGAGAAGCCTTCAGCTTCCCGATATCCGACGGTAGTGTNNNNNAAGGAGGGCGAGAAGAAG	29237062	29237063	+	0	FOXG1__c.578C>T_0078
14:29236993-29237086/16,24/-	0.907613	14	29237071	29237086	3	GCTTCTCGGGGCTCTG	29236993	29237016	1	GCCGTTCTTCTTCTCGCCCTCCTT	29237017	29237070	CCGGATGGCCATCATGATGAGCGCGTTGTAGCTGAACGGCGGCTTCTCGTACTT	GCCGTTCTTCTTCTCGCCCTCCTTCTTCAGCTTCCCGATATCCGACGGTAGTGTNNNNNGCTTCTCGGGGCTCTG	29237062	29237063	-	0	FOXG1__c.578C>T_0079
14:77492229-77492322/16,24/+	0.859405	14	77492229	77492244	3	GTGCCCAGAGTATCTG	77492299	77492322	1	GTGGGGTGGTCCGGTTGGAATGGG	77492245	77492298	CCACCGACATGAGAGCGGCCATAGGGGACGGACCGTTCTGGGGGGCTGACTCAG	GTGGGGTGGTCCGGTTGGAATGGGCTTCAGCTTCCCGATATCCGACGGTAGTGTNNNNNGTGCCCAGAGTATCTG	77492289	77492290	+	0	IRF2BPL__c.1846delG_0080
14:77492215-77492308/17,23/-	0.610294	14	77492292	77492308	1	ACCACCCCACCTGAGTC	77492215	77492237	1	TCTGGGCACAGCGCACTCGCCCA	77492238	77492291	AGCCCCCCAGAACGGTCCGTCCCCTATGGCCGCTCTCATGTCGGTGGCAGATAC	TCTGGGCACAGCGCACTCGCCCACTTCAGCTTCCCGATATCCGACGGTAGTGTNNNNNACCACCCCACCTGAGTC	77492289	77492290	-	0	IRF2BPL__c.1846delG_0081
14:102467849-102467942/16,24/+	0.964811	14	102467849	102467864	2	GCATCTTTCTGGTTTG	102467919	102467942	1	GAACAAGTGCCGCTTGATCCGTGG	102467865	102467918	AATTCAGATAAGAGAAGTGTGGAATACTTATGAACTAGACTTGGTTAATTATCA	GAACAAGTGCCGCTTGATCCGTGGCTTCAGCTTCCCGATATCCGACGGTAGTGTNNNNNGCATCTTTCTGGTTTG	102467870	102467871	+	0	DYNC1H1__c.4396-1G>C_0082
14:102467803-102467896/21,19/-	0.961233	14	102467876	102467896	1	CATAAGTATTCCACACTTCTC	102467803	102467821	1	CCTGCACAAGGGACCCAGC	102467822	102467875	TTATCTGAATTCAAACCAGAAAGATGCATGTTATCAATATGTGGGCATTCACTA	CCTGCACAAGGGACCCAGCCTTCAGCTTCCCGATATCCGACGGTAGTGTNNNNNCATAAGTATTCCACACTTCTC	102467870	102467871	-	0	DYNC1H1__c.4396-1G>C_0083
14:103465924-103466017/22,18/+	0.965888	14	103465924	103465945	1	GGATGGAGTCAATGGCCAGCAC	103466000	103466017	1	GCTGAGCAGGGTCAGTAA	103465946	103465999	CATTTCACCAATGTAGAACCTCGCCATATCTTCCGGAAGCTTGTCTTCAAATTT	GCTGAGCAGGGTCAGTAACTTCAGCTTCCCGATATCCGACGGTAGTGTNNNNNGGATGGAGTCAATGGCCAGCAC	103465974	103465975	+	0	CDC42BPB__c.523G>T_0084
14:103465942-103466035/16,24/-	0.977656	14	103466020	103466035	4	TACTATGTGGGTGGTG	103465942	103465965	1	GGTTCTACATTGGTGAAATGGTGC	103465966	103466019	ATTTACTGACCCTGCTCAGCAAATTTGAAGACAAGCTTCCGGAAGATATGGCGA	GGTTCTACATTGGTGAAATGGTGCCTTCAGCTTCCCGATATCCGACGGTAGTGTNNNNNTACTATGTGGGTGGTG	103465974	103465975	-	0	CDC42BPB__c.523G>T_0085
15:25601875-25601968/18,22/+	0.972706	15	25601875	25601892	1	TTCCCCATTAGCTTCCTG	25601947	25601968	2	CCCAGTACTATGCCAATCAGAG	25601893	25601946	TAGACAACCATGGGAAAATGTACATCCAGTATACAGTTATTGTAAATAGCCAGA	CCCAGTACTATGCCAATCAGAGCTTCAGCTTCCCGATATCCGACGGTAGTGTNNNNNTTCCCCATTAGCTTCCTG	25601932	25601933	+	0	UBE3A__c.1873A>G_0086
15:25601866-25601959/19,21/-	0.965441	15	25601941	25601959	2	GCATAGTACTGGGTCTGGC	25601866	25601886	1	GCTAATGGGGAAAAAAGGAAC	25601887	25601940	TATTTACAATAACTGTATACTGGATGTACATTTTCCCATGGTTGTCTACAGGAA	GCTAATGGGGAAAAAAGGAACCTTCAGCTTCCCGATATCCGACGGTAGTGTNNNNNGCATAGTACTGGGTCTGGC	25601932	25601933	-	0	UBE3A__c.1873A>G_0087
15:26825483-26825576/22,18/+	0.88689	15	26825483	26825504	1	TTCCTCGAGACCAGACGGTGCT	26825559	26825576	1	CCCCGCCTCGCCAGTAAA	26825505	26825558	CCACGATGGAGAACTGCGGGAGCTCAATCCTTTCCACTCCGGTAACAGCCTTGT	CCCCGCCTCGCCAGTAAACTTCAGCTTCCCGATATCCGACGGTAGTGTNNNNNTTCCTCGAGACCAGACGGTGCT	26825517	26825518	+	0	GABRB3__c.630G>C_0088
15:26825485-26825578/20,20/-	0.947734	15	26825559	26825578	1	GTTTTACTGGCGAGGCGGGG	26825485	26825504	1	AGCACCGTCTGGTCTCGAGG	26825505	26825558	ACAAGGCTGTTACCGGAGTGGAAAGGATTGAGCTCCCGCAGTTCTCCATCGTGG	AGCACCGTCTGGTCTCGAGGCTTCAGCTTCCCGATATCCGACGGTAGTGTNNNNNGTTTTACTGGCGAGGCGGGG	26825517	26825518	-	0	GABRB3__c.630G>C_0089
15:93534695-93534788/18,22/+	0.87382	15	93534695	93534712	1	CCTATTCTTAGGTTCATC	93534767	93534788	1	CCCTTATCTTCCTCTTTTTTGC	93534713	93534766	AAGGCTTATAAGAAGTTTGGTCTCCCTCTTGAACGGTAAGTTCAGTGTAATAGT	CCCTTATCTTCCTCTTTTTTGCCTTCAGCTTCCCGATATCCGACGGTAGTGTNNNNNCCTATTCTTAGGTTCATC	93534718	93534719	+	0	CHD2__c.3427T>G_0090
15:93534695-93534788/17,23/-	0.961493	15	93534772	93534788	3	GCAAAAAAGAGGAAGAT	93534695	93534717	1	GCCTTGATGAACCTAAGAATAGG	93534718	93534771	AAGGGACTATTACACTGAACTTACCGTTCAAGAGGGAGACCAAACTTCTTATAA	GCCTTGATGAACCTAAGAATAGGCTTCAGCTTCCCGATATCCGACGGTAGTGTNNNNNGCAAAAAAGAGGAAGAT	93534718	93534719	-	0	CHD2__c.3427T>G_0091
15:93547782-93547875/18,22/+	0.97307	15	93547782	93547799	1	GAAACCTAAATCGCACGG	93547854	93547875	1	GTGGTGATGCCAAATCTTCGAG	93547800	93547853	TAGGATTGCACAAATGACAATGACTCCTTGTAACTCTTTTTTAAAAGCCTAAAA	GTGGTGATGCCAAATCTTCGAGCTTCAGCTTCCCGATATCCGACGGTAGTGTNNNNNGAAACCTAAATCGCACGG	93547847	93547848	+	0	CHD2__c.4280delC_0092
15:93547824-93547917/16,24/-	0.822492	15	93547902	93547917	5	CCTGCTGTAATATGGA	93547824	93547847	1	GCTTTTAAAAAAGAGTTACAAGGA	93547848	93547901	CAGGACCCTGAGATCGCTTTGATTTACTCGAAGATTTGGCATCACCACTTTTAG	GCTTTTAAAAAAGAGTTACAAGGACTTCAGCTTCCCGATATCCGACGGTAGTGTNNNNNCCTGCTGTAATATGGA	93547847	93547848	-	0	CHD2__c.4280delC_0093
16:3779785-3779878/22,18/+	0.921495	16	3779785	3779806	1	TGCTGCCCTCGTCATCCAGGCC	3779861	3779878	1	GCAGAGGTCGTAGTCCTG	3779807	3779860	CAGCCCCCACTTCACCATCTTATGGGCATGGCTCTTCGTGTTATAGCAGTTGAT	GCAGAGGTCGTAGTCCTGCTTCAGCTTCCCGATATCCGACGGTAGTGTNNNNNTGCTGCCCTCGTCATCCAGGCC	3779823	3779824	+	0	CREBBP__c.5224A>G_0094
16:3779787-3779880/16,24/-	0.961567	16	3779865	3779880	1	TGCAGGACTACGACCT	3779787	3779810	1	GCTGGGCCTGGATGACGAGGGCAG	3779811	3779864	CTGCATCAACTGCTATAACACGAAGAGCCATGCCCATAAGATGGTGAAGTGGGG	GCTGGGCCTGGATGACGAGGGCAGCTTCAGCTTCCCGATATCCGACGGTAGTGTNNNNNTGCAGGACTACGACCT	3779823	3779824	-	0	CREBBP__c.5224A>G_0095
16:9928045-9928138/18,22/+	0.982064	16	9928045	9928062	2	AGCATCACAAACATCATC	9928117	9928138	1	CGTGGTTAGTTATCTCTTCCTC	9928063	9928116	ACCCAGACAGAGGCGCTGAATGGTTCTGCAAATAAACAGATAAAGGAATGGAAA	CGTGGTTAGTTATCTCTTCCTCCTTCAGCTTCCCGATATCCGACGGTAGTGTNNNNNAGCATCACAAACATCATC	9928076	9928077	+	0	GRIN2A__c.1662C>A_0096
16:9928051-9928144/20,20/-	0.981	16	9928125	9928144	1	GGAAGTGAGGAAGAGATAAC	9928051	9928070	1	GTCTGGGTGATGATGTTTGT	9928071	9928124	TAACCACGTTTCCATTCCTTTATCTGTTTATTTGCAGAACCATTCAGCGCCTCT	GTCTGGGTGATGATGTTTGTCTTCAGCTTCCCGATATCCGACGGTAGTGTNNNNNGGAAGTGAGGAAGAGATAAC	9928076	9928077	-	0	GRIN2A__c.1662C>A_0097
16:89341509-89341602/20,20/+	0.679904	16	89341509	89341528	2	TGCTGTGCTGTAGACGCAGC	89341583	89341602	1	GAGGGAGGGGGTGCGATCTA	89341529	89341582	TTTCCCCGGACGGCCTCCTGCTGCCTGAACAGCTCCTTCAGGGGCTCCGCCAGG	GAGGGAGGGGGTGCGATCTACTTCAGCTTCCCGATATCCGACGGTAGTGTNNNNNTGCTGTGCTGTAGACGCAGC	89341550	89341551	+	0	ANKRD11__c.7519C>T_0098
16:89341475-89341568/17,23/-	0.865698	16	89341552	89341568	2	TGAAGGAGCTGTTCAGG	89341475	89341497	1	AGTGGGCTGGCACAGGCAGGGGG	89341498	89341551	CAGCAGGAGGCCGTCCGGGGAAAGCTGCGTCTACAGCACAGCATCGAGCGGGTA	AGTGGGCTGGCACAGGCAGGGGGCTTCAGCTTCCCGATATCCGACGGTAGTGTNNNNNTGAAGGAGCTGTTCAGG	89341550	89341551	-	0	ANKRD11__c.7519C>T_0099
16:89346174-89346267/21,19/+	0.41631	16	89346174	89346194	1	TCAGCCCCCTGGTCTCCGCTC	89346249	89346267	1	TCCCCACGGGCCCTCTCTT	89346195	89346248	CCCAGTGGGCGCTGTTCTGGGGGAACGGGCGCGGGCTCCACGCTGGAGTCCGGA	TCCCCACGGGCCCTCTCTTCTTCAGCTTCCCGATATCCGACGGTAGTGTNNNNNTCAGCCCCCTGGTCTCCGCTC	89346207	89346208	+	0	ANKRD11__c.6742C>T_0100
16:89346174-89346267/18,22/-	0.52076	16	89346250	89346267	1	AAGAGAGGGCCCGTGGGG	89346174	89346195	1	GGAGCGGAGACCAGGGGGCTGA	89346196	89346249	ATCCGGACTCCAGCGTGGAGCCCGCGCCCGTTCCCCCAGAACAGCGCCCACTGG	GGAGCGGAGACCAGGGGGCTGACTTCAGCTTCCCGATATCCGACGGTAGTGTNNNNNAAGAGAGGGCCCGTGGGG	89346207	89346208	-	0	ANKRD11__c.6742C>T_0101
16:89346673-89346766/16,24/+	0.64041	16	89346673	89346688	8	CCACCTGAGCCACAGC	89346743	89346766	1	GCAGTTGCTGAAGAAGGACTCCAG	89346689	89346742	GGCTACACAGGCGGGCTCGGGGGCCACGTCCAGCGGGGCTTCCGGAAGTGACTT	GCAGTTGCTGAAGAAGGACTCCAGCTTCAGCTTCCCGATATCCGACGGTAGTGTNNNNNCCACCTGAGCCACAGC	89346730	89346731	+	0	ANKRD11__c.6218dup_0102
16:89346666-89346759/17,23/-	0.677703	16	89346743	89346759	2	CCTTCTTCAGCAACTGC	89346666	89346688	1	GCTGTGGCTCAGGTGGAGGCTCT	89346689	89346742	AAGTCACTTCCGGAAGCCCCGCTGGACGTGGCCCCCGAGCCCGCCTGTGTAGCC	GCTGTGGCTCAGGTGGAGGCTCTCTTCAGCTTCCCGATATCCGACGGTAGTGTNNNNNCCTTCTTCAGCAACTGC	89346730	89346731	-	0	ANKRD11__c.6218dup_0103
16:89349662-89349755/21,19/+	0.975846	16	89349662	89349682	1	TGAGATGATCCCAGGGAAAGC	89349737	89349755	1	GCCATGTGTGTCTTTATGT	89349683	89349736	CTTCTCCTTCTTCTCTTTCCCTTGGTCGAGAGACGCTTTCCTTTCTTTGTCTTT	GCCATGTGTGTCTTTATGTCTTCAGCTTCCCGATATCCGACGGTAGTGTNNNNNTGAGATGATCCCAGGGAAAGC	89349722	89349726	+	0	ANKRD11__c.3224_3227del_0104
16:89349658-89349751/21,19/-	0.980972	16	89349731	89349751	1	AAAGACACACATGGCAAAGAC	89349658	89349676	2	CCTGGGATCATCTCAGAAG	89349677	89349730	AAAGAAAGGAAAGCGTCTCTCGACCAAGGGAAAGAGAAGAAGGAGAAGGCTTTC	CCTGGGATCATCTCAGAAGCTTCAGCTTCCCGATATCCGACGGTAGTGTNNNNNAAAGACACACATGGCAAAGAC	89349722	89349726	-	0	ANKRD11__c.3224_3227del_0105
16:89350868-89350961/16,24/+	0.977965	16	89350868	89350883	1	AAAGTGGTCGCGATCG	89350938	89350961	1	GCCTTATCTGACTTCTGCTTGGAG	89350884	89350937	TGCTTTAACACTTTTAGCTTGTTTTCAGTGGAAAGATCATTCTCTAACAGTATA	GCCTTATCTGACTTCTGCTTGGAGCTTCAGCTTCCCGATATCCGACGGTAGTGTNNNNNAAAGTGGTCGCGATCG	89350926	89350927	+	0	ANKRD11__c.2022dup_0106
16:89350871-89350964/18,22/-	0.981523	16	89350947	89350964	1	GGACTCCAAGCAGAAGTC	89350871	89350892	1	GTTAAAGCACGATCGCGACCAC	89350893	89350946	AGATAAGGCTATACTGTTAGAGAATGATCTTTCCACTGAAAACAAGCTAAAAGT	GTTAAAGCACGATCGCGACCACCTTCAGCTTCCCGATATCCGACGGTAGTGTNNNNNGGACTCCAAGCAGAAGTC	89350926	89350927	-	0	ANKRD11__c.2022dup_0107
16:89351006-89351099/21,19/+	0.98218	16	89351006	89351026	1	GATGGAACACTGTCCCTTCTC	89351081	89351099	1	GTCCAGTTTGGGGACAGCG	89351027	89351080	CTTGTTTTTGTGTTTGTGTTTTGTTTTATGTTTTTTGACAACTTTCCCCTCCTT	GTCCAGTTTGGGGACAGCGCTTCAGCTTCCCGATATCCGACGGTAGTGTNNNNNGATGGAACACTGTCCCTTCTC	89351042	89351047	+	0	ANKRD11__c.1903_1907del_0108
16:89350986-89351079/21,19/-	0.987494	16	89351059	89351079	2	AGGAGGGGAAAGTTGTCAAAA	89350986	89351004	1	GCCAAGAGCTGAAGTTGAA	89351005	89351058	AACATAAAACAAAACACAAACACAAAAACAAGGAGAAGGGACAGTGTTCCATCA	GCCAAGAGCTGAAGTTGAACTTCAGCTTCCCGATATCCGACGGTAGTGTNNNNNAGGAGGGGAAAGTTGTCAAAA	89351042	89351047	-	0	ANKRD11__c.1903_1907del_0109
16:89351598-89351691/20,20/+	0.976087	16	89351598	89351617	2	TTTTCCTTCTGCTGCTTGGC	89351672	89351691	1	CAGCTTCTCTCCTGTCCCCA	89351618	89351671	ATTAGAAGGCTCTCGTGTCTTACTACCAGGCAATATCGTATGTGCCGAGAGTCT	CAGCTTCTCTCCTGTCCCCACTTCAGCTTCCCGATATCCGACGGTAGTGTNNNNNTTTTCCTTCTGCTGCTTGGC	89351670	89351671	+	0	ANKRD11__c.1279A>T_0110
16:89351597-89351690/19,21/-	0.977873	16	89351672	89351690	2	GGGGACAGGAGAGAAGCTG	89351597	89351617	2	GCCAAGCAGCAGAAGGAAAAA	89351618	89351671	AGACTCTCGGCACATACGATATTGCCTGGTAGTAAGACACGAGAGCCTTCTAAT	GCCAAGCAGCAGAAGGAAAAACTTCAGCTTCCCGATATCCGACGGTAGTGTNNNNNGGGGACAGGAGAGAAGCTG	89351670	89351671	-	0	ANKRD11__c.1279A>T_0111
17:1559913-1560006/22,18/+	0.895019	17	1559913	1559934	1	TTTTCTCCTACCCCACCCCACC	1559989	1560006	1	GCTGCTCCTCCACAGGCA	1559935	1559988	CTCTTACCTCCAGTGGGTCCAGCATGCCCTTCCTGGTGACAATGATCTGCTTGG	GCTGCTCCTCCACAGGCACTTCAGCTTCCCGATATCCGACGGTAGTGTNNNNNTTTTCTCCTACCCCACCCCACC	1559966	1559967	+	0	PRPF8__c.5594G>C_0112
17:1559913-1560006/17,23/-	0.961859	17	1559990	1560006	2	TGCCTGTGGAGGAGCAG	1559913	1559935	1	GGGTGGGGTGGGGTAGGAGAAAA	1559936	1559989	CCCAAGCAGATCATTGTCACCAGGAAGGGCATGCTGGACCCACTGGAGGTAAGA	GGGTGGGGTGGGGTAGGAGAAAACTTCAGCTTCCCGATATCCGACGGTAGTGTNNNNNTGCCTGTGGAGGAGCAG	1559966	1559967	-	0	PRPF8__c.5594G>C_0113
17:7749526-7749619/21,19/+	0.831447	17	7749526	7749546	1	AGTGAGGAGGCCACACGCTGC	7749601	7749619	1	GGCCGACTGCAGCAGGTAG	7749547	7749600	TACCACAGCGCCCTTCGATACGGAGGAAGCTTCGCTGAGCTGGGGCCCCGCATT	GGCCGACTGCAGCAGGTAGCTTCAGCTTCCCGATATCCGACGGTAGTGTNNNNNAGTGAGGAGGCCACACGCTGC	7749561	7749562	+	0	KDM6B__c.403C>T_0114
17:7749491-7749584/19,21/-	0.808989	17	7749566	7749584	1	TCAGCGAAGCTTCCTCCGT	7749491	7749511	1	CGTACAGTTGCCCAAGCTGTT	7749512	7749565	ATCGAAGGGCGCTGTGGTAGCAGCGTGTGGCCTCCTCACTATCGTGCTCTGACT	CGTACAGTTGCCCAAGCTGTTCTTCAGCTTCCCGATATCCGACGGTAGTGTNNNNNTCAGCGAAGCTTCCTCCGT	7749561	7749562	-	0	KDM6B__c.403C>T_0115
17:7803305-7803398/20,20/+	0.979522	17	7803305	7803324	1	GTCTTGTGGTAGATGAGGCC	7803379	7803398	1	CTTGAAGTTGTGGACTTCCC	7803325	7803378	CATCGACTCAAGAACAACCAGTCCAAGGTGAGTGAGGTTTCCAGACCTAAAAAA	CTTGAAGTTGTGGACTTCCCCTTCAGCTTCCCGATATCCGACGGTAGTGTNNNNNGTCTTGTGGTAGATGAGGCC	7803325	7803326	+	0	CHD3__c.2834A>G_0116
17:7803258-7803351/16,24/-	0.962189	17	7803336	7803351	4	CTTGGACTGGTTGTTC	7803258	7803281	1	GCTGCCTGATCAATGGTGATCAGC	7803282	7803335	TTGAGTCGATGGGCCTCATCTACCACAAGACAGGCCCAGCGGATGGAACCAAGT	GCTGCCTGATCAATGGTGATCAGCCTTCAGCTTCCCGATATCCGACGGTAGTGTNNNNNCTTGGACTGGTTGTTC	7803325	7803326	-	0	CHD3__c.2834A>G_0117
17:27844522-27844615/18,22/+	0.980189	17	27844522	27844539	1	TCAAAGCAGAAGGAGAAT	27844594	27844615	1	TACCTAGAGCTGGAATGCCGTC	27844540	27844593	ATACAGCATTTCCAAGCAGAAGAAGAAGCTAACCTTCTTCGACGTCAAAGACAA	TACCTAGAGCTGGAATGCCGTCCTTCAGCTTCCCGATATCCGACGGTAGTGTNNNNNTCAAAGCAGAAGGAGAAT	27844588	27844589	+	0	TAOK1__c.1823delG_0118
17:27844551-27844644/17,23/-	0.959563	17	27844628	27844644	1	ACGCCCAAGTAACATTC	27844551	27844573	1	GGTTAGCTTCTTCTTCTGCTTGG	27844574	27844627	TTCTCTTGAAGCGACGGCATTCCAGCTCTAGGTATTGTCTTTGACGTCGAAGAA	GGTTAGCTTCTTCTTCTGCTTGGCTTCAGCTTCCCGATATCCGACGGTAGTGTNNNNNACGCCCAAGTAACATTC	27844588	27844589	-	0	TAOK1__c.1823delG_0119
17:48669351-48669444/20,20/+	0.95494	17	48669351	48669370	1	GTCGTCCTGGGCGGCCCTTT	48669425	48669444	1	CCATTCTGGTGGAGGGCTTC	48669371	48669424	ATTTCATTGCCCTCATGACCTTCGGCAACTACGTGCTCTTCAATTTGCTGGTCG	CCATTCTGGTGGAGGGCTTCCTTCAGCTTCCCGATATCCGACGGTAGTGTNNNNNGTCGTCCTGGGCGGCCCTTT	48669423	48669424	+	0	CACNA1G__c.2881G>A_0120
17:48669351-48669444/19,21/-	0.972982	17	48669426	48669444	1	GAAGCCCTCCACCAGAATG	48669351	48669371	1	TAAAGGGCCGCCCAGGACGAC	48669372	48669425	GCGACCAGCAAATTGAAGAGCACGTAGTTGCCGAAGGTCATGAGGGCAATGAAA	TAAAGGGCCGCCCAGGACGACCTTCAGCTTCCCGATATCCGACGGTAGTGTNNNNNGAAGCCCTCCACCAGAATG	48669423	48669424	-	0	CACNA1G__c.2881G>A_0121
17:57743906-57743999/16,24/+	0.961201	17	57743906	57743921	2	GTGTGAAAAGGCTGGC	57743976	57743999	1	GTGGTTCACACCCATCTTCTTAAC	57743922	57743975	CTACTGCAGCGTGCATTAGAACATTTCACTGATTTATATGATATAAAACGTGCA	GTGGTTCACACCCATCTTCTTAACCTTCAGCTTCCCGATATCCGACGGTAGTGTNNNNNGTGTGAAAAGGCTGGC	57743930	57743974	+	0	CLTC__c.1912_1916delinsAGA_0122
17:57743908-57744001/20,20/-	0.98246	17	57743982	57744001	1	GGGTTAAGAAGATGGGTGTG	57743908	57743927	1	CAGTAGGCCAGCCTTTTCAC	57743928	57743981	AACCACTGCACGTTTTATATCATATAAATCAGTGAAATGTTCTAATGCACGCTG	CAGTAGGCCAGCCTTTTCACCTTCAGCTTCCCGATATCCGACGGTAGTGTNNNNNGGGTTAAGAAGATGGGTGTG	57743930	57743974	-	0	CLTC__c.1912_1916delinsAGA_0123
17:57754370-57754463/19,21/+	0.9801	17	57754370	57754388	1	CCTGCTACTCACAATGCCT	57754443	57754463	1	ATCCCTACTATGACAGTCGCG	57754389	57754442	TAGCCAAAATCTACATAGACAGTAATAACAACCCGGAGAGATTTCTTCGTGAAA	ATCCCTACTATGACAGTCGCGCTTCAGCTTCCCGATATCCGACGGTAGTGTNNNNNCCTGCTACTCACAATGCCT	57754421	57754422	+	0	CLTC__c.2669C>T_0124
17:57754369-57754462/16,24/-	0.976042	17	57754447	57754462	1	GCGACTGTCATAGTAG	57754369	57754392	1	GCTAAGGCATTGTGAGTAGCAGGC	57754393	57754446	GGATTTTCACGAAGAAATCTCTCCGGGTTGTTATTACTGTCTATGTAGATTTTG	GCTAAGGCATTGTGAGTAGCAGGCCTTCAGCTTCCCGATATCCGACGGTAGTGTNNNNNGCGACTGTCATAGTAG	57754421	57754422	-	0	CLTC__c.2669C>T_0125
18:31323528-31323621/17,23/+	0.964628	18	31323528	31323544	1	CTGTTTGCAGCACTGCT	31323599	31323621	1	GTCCTAATGTCTGTTGACAGTGC	31323545	31323598	ATATCGGGAGCAATTAAAGAACATCCCTTTGTGAGTTCTGTTGATAAATCCTCT	GTCCTAATGTCTGTTGACAGTGCCTTCAGCTTCCCGATATCCGACGGTAGTGTNNNNNCTGTTTGCAGCACTGCT	31323548	31323549	+	0	ASXL3__c.3737C>A_0126
18:31323516-31323609/17,23/-	0.979185	18	31323593	31323609	2	GACATTAGGACAGAGGA	31323516	31323538	1	GCTGCAAACAGATACAGGGACAG	31323539	31323592	TTTATCAACAGAACTCACAAAGGGATGTTCTTTAATTGCTCCCGATATAGCAGT	GCTGCAAACAGATACAGGGACAGCTTCAGCTTCCCGATATCCGACGGTAGTGTNNNNNGACATTAGGACAGAGGA	31323548	31323549	-	0	ASXL3__c.3737C>A_0127
18:52896200-52896293/22,18/+	0.835835	18	52896200	52896221	2	TCGTTGATGTCACGGACCCGCA	52896276	52896293	1	GCTCTGGTGTCAGGTCCT	52896222	52896275	GACGCTCTCGGGCATTGTTGGCCATCCTCCGCTCCTTCTCACGCTCTGCCTTCT	GCTCTGGTGTCAGGTCCTCTTCAGCTTCCCGATATCCGACGGTAGTGTNNNNNTCGTTGATGTCACGGACCCGCA	52896216	52896240	+	0	TCF4__c.1717A>G_0128
18:52896170-52896263/22,18/+	0.833359	18	52896170	52896191	1	TGCACCATGCGGCCGAGCTCTT	52896246	52896263	1	TCCTCCGCTCCTTCTCAC	52896192	52896245	TGAAAGCCTCGTTGATGTCACGGACCCGCAGACGCTCTCGGGCATTGTTGGCCA	TCCTCCGCTCCTTCTCACCTTCAGCTTCCCGATATCCGACGGTAGTGTNNNNNTGCACCATGCGGCCGAGCTCTT	52896216	52896240	+	0	TCF4__c.1717A>G_0129
18:52896169-52896262/19,21/-	0.961508	18	52896244	52896262	1	TGAGAAGGAGCGGAGGATG	52896169	52896189	1	GAGCTCGGCCGCATGGTGCAG	52896190	52896243	GCCAACAATGCCCGAGAGCGTCTGCGGGTCCGTGACATCAACGAGGCTTTCAAA	GAGCTCGGCCGCATGGTGCAGCTTCAGCTTCCCGATATCCGACGGTAGTGTNNNNNTGAGAAGGAGCGGAGGATG	52896216	52896240	-	0	TCF4__c.1717A>G_0130
19:13355975-13356068/18,22/+	0.961668	19	13355975	13355992	2	AGAAGCTGGAGGGAGACT	13356047	13356068	1	GTCGAAGATGTTCCAGGCATCG	13355993	13356046	TACCCCAAACTCAGTCACGAGGATATCGGTGATGCTGCCCAGAACAGTCACAAA	GTCGAAGATGTTCCAGGCATCGCTTCAGCTTCCCGATATCCGACGGTAGTGTNNNNNAGAAGCTGGAGGGAGACT	13356018	13356019	+	0	CACNA1A__c.4939G>A_0131
19:13355984-13356077/19,21/-	0.945329	19	13356059	13356077	1	TTATTTCCGCGATGCCTGG	13355984	13356004	1	GAGTTTGGGGTAAGTCTCCCT	13356005	13356058	AACATCTTCGACTTTGTGACTGTTCTGGGCAGCATCACCGATATCCTCGTGACT	GAGTTTGGGGTAAGTCTCCCTCTTCAGCTTCCCGATATCCGACGGTAGTGTNNNNNTTATTTCCGCGATGCCTGG	13356018	13356019	-	0	CACNA1A__c.4939G>A_0132
19:13395834-13395927/17,23/+	0.734372	19	13395834	13395850	3	TGGTGGGAGCCCCAGGC	13395905	13395927	1	CATGGAGCTATAGGGAGGCATTG	13395851	13395904	CCCCCCTGCCCTTGCTGGGGGCCATACTCACGGGTTGGTCGTGGACAGGATGAA	CATGGAGCTATAGGGAGGCATTGCTTCAGCTTCCCGATATCCGACGGTAGTGTNNNNNTGGTGGGAGCCCCAGGC	13395880	13395881	+	0	CACNA1A__c.3704+1G>A_0133
19:13395830-13395923/22,18/-	0.707657	19	13395902	13395923	1	GCCTCCCTATAGCTCCATGTTC	13395830	13395847	2	TGGGGCTCCCACCAGGGT	13395848	13395901	ATCCTGTCCACGACCAACCCGTGAGTATGGCCCCCAGCAAGGGCAGGGGGGGCC	TGGGGCTCCCACCAGGGTCTTCAGCTTCCCGATATCCGACGGTAGTGTNNNNNGCCTCCCTATAGCTCCATGTTC	13395880	13395881	-	0	CACNA1A__c.3704+1G>A_0134
2:1895875-1895968/20,20/+	0.846985	2	1895875	1895894	1	CAGGTTGAGGATGGCGGTGG	1895949	1895968	1	ACGTGCTGCTGGCGCTGCTG	1895895	1895948	CCGCCATGTGGGCCGCCTCCATGTCGTGCGTGTAGTCGAAGCTGCTCTTGCTGC	ACGTGCTGCTGGCGCTGCTGCTTCAGCTTCCCGATATCCGACGGTAGTGTNNNNNCAGGTTGAGGATGGCGGTGG	1895903	1895904	+	0	MYT1L__c.2188del_0135
2:1895871-1895964/19,21/-	0.716894	2	1895946	1895964	2	AGCGCCAGCAGCACGTGCA	1895871	1895891	1	CCGCCATCCTCAACCTGTCCA	1895892	1895945	GCAAGAGCAGCTTCGACTACACGCACGACATGGAGGCGGCCCACATGGCGGCCA	CCGCCATCCTCAACCTGTCCACTTCAGCTTCCCGATATCCGACGGTAGTGTNNNNNAGCGCCAGCAGCACGTGCA	1895903	1895904	-	0	MYT1L__c.2188del_0136
2:1914082-1914175/16,24/+	0.969252	2	1914082	1914097	8	CCAGTTTCTCTGCTGC	1914152	1914175	1	GCCTCAAACACCTTCACAGCACAC	1914098	1914151	AGCGATCGGGCATCCGGAGAGGCTGCAATCACAGAAAGCGGGTTGAATGGTCCC	GCCTCAAACACCTTCACAGCACACCTTCAGCTTCCCGATATCCGACGGTAGTGTNNNNNCCAGTTTCTCTGCTGC	1914110	1914111	+	0	MYT1L__c.1712G>A_0137_SNP_a
2:1914082-1914175/16,24/-	0.963563	2	1914160	1914175	6	GTGTGCTGTGAAGGTG	1914082	1914105	1	CGATCGCTGCAGCAGAGAAACTGG	1914106	1914159	TTTGAGGCGGGACCATTCAACCCGCTTTCTGTGATTGCAGCCTCTCCGGATGCC	CGATCGCTGCAGCAGAGAAACTGGCTTCAGCTTCCCGATATCCGACGGTAGTGTNNNNNGTGTGCTGTGAAGGTG	1914110	1914111	-	0	MYT1L__c.1712G>A_0138_SNP_a
2:1920940-1921033/18,22/+	0.899233	2	1920940	1920957	1	TTGCACCCCCAAGGGTAG	1921012	1921033	1	GACAGGCTGCGGTGATGTGGGT	1920958	1921011	CGGTGAGACGTGGACTTACTTTCTGGAGGGACCCTATCTTTGTGCGGGCATCCG	GACAGGCTGCGGTGATGTGGGTCTTCAGCTTCCCGATATCCGACGGTAGTGTNNNNNTTGCACCCCCAAGGGTAG	1921009	1921010	+	0	MYT1L__c.1579G>A_0139
2:1920934-1921027/17,23/-	0.877076	2	1921011	1921027	1	ATCACCGCAGCCTGTCC	1920934	1920956	1	TACCCTTGGGGGTGCAAACACCC	1920957	1921010	GGATGCCCGCACAAAGATAGGGTCCCTCCAGAAAGTAAGTCCACGTCTCACCGC	TACCCTTGGGGGTGCAAACACCCCTTCAGCTTCCCGATATCCGACGGTAGTGTNNNNNATCACCGCAGCCTGTCC	1921009	1921010	-	0	MYT1L__c.1579G>A_0140
2:20511405-20511498/19,21/+	0.982648	2	20511405	20511423	1	GTTTCAGCATCTCTAGTGC	20511478	20511498	1	GGCACCATAAGGTGACCTAAC	20511424	20511477	CCTGAGGAAAAAGAATCTGTTTGATTCTGAATATTTAATAGAACACAAAAAAAA	GGCACCATAAGGTGACCTAACCTTCAGCTTCCCGATATCCGACGGTAGTGTNNNNNGTTTCAGCATCTCTAGTGC	20511425	20511426	+	0	PUM2__c.349-2A>G_0141_SNP_a
2:20511349-20511442/16,24/-	0.978098	2	20511427	20511442	12	CAGATTCTTTTTCCTC	20511349	20511372	1	AGGCTTCTCCATTTGAGGAGGACC	20511373	20511426	AGGGCACTAGAGATGCTGAAACAGATGGACCTGAGAAAGGAGATCAAAAAGGCA	AGGCTTCTCCATTTGAGGAGGACCCTTCAGCTTCCCGATATCCGACGGTAGTGTNNNNNCAGATTCTTTTTCCTC	20511425	20511426	-	0	PUM2__c.349-2A>G_0142
2:25470982-25471075/16,24/+	0.559762	2	25470982	25470997	3	GTAGCCACAGTGGGGG	25471052	25471075	1	GAGACTCCCCGGGCCCCTGGTTTT	25470998	25471051	ATGCGGGGTCAGTGGGCTGCTGCACAGCAGGAGGGCTGGCCTCCTCCACCTTCT	GAGACTCCCCGGGCCCCTGGTTTTCTTCAGCTTCCCGATATCCGACGGTAGTGTNNNNNGTAGCCACAGTGGGGG	25471015	25471016	+	0	DNMT3A__c.745C>T_0143
2:25470980-25471073/22,18/-	0.456068	2	25471052	25471073	1	AACCAGGGGCCCGGGGAGTCTC	25470980	25470997	1	CCCCCACTGTGGCTACCA	25470998	25471051	AGAAGGTGGAGGAGGCCAGCCCTCCTGCTGTGCAGCAGCCCACTGACCCCGCAT	CCCCCACTGTGGCTACCACTTCAGCTTCCCGATATCCGACGGTAGTGTNNNNNAACCAGGGGCCCGGGGAGTCTC	25471015	25471016	-	0	DNMT3A__c.745C>T_0144
2:51254879-51254972/22,18/+	0.594033	2	51254879	51254900	1	TCCCGCTCCCTCACCGAGGCCA	51254955	51254972	1	GGCCGCTGAACACCGTCA	51254901	51254954	GGGTGAGCTTGAGCGCCGCGGCGCGCAGTTCCGGGGGCAGCCCCCCGACGAAAA	GGCCGCTGAACACCGTCACTTCAGCTTCCCGATATCCGACGGTAGTGTNNNNNTCCCGCTCCCTCACCGAGGCCA	51254939	51254940	+	0	NRXN1__c.471dupG_0145
2:51254922-51255015/22,18/-	0.83381	2	51254994	51255015	1	GTGGAGGCCAAGTGGGTGGAGG	51254922	51254939	1	TGCCCCCGGAACTGCGCG	51254940	51254993	TCAAGTCCAAGCGCAGGGACATGACGGTGTTCAGCGGCCTTTTCGTCGGGGGGC	TGCCCCCGGAACTGCGCGCTTCAGCTTCCCGATATCCGACGGTAGTGTNNNNNGTGGAGGCCAAGTGGGTGGAGG	51254939	51254940	-	0	NRXN1__c.471dupG_0146
2:105472146-105472239/18,22/+	0.563218	2	105472146	105472163	1	TCGGGCGCCTACCGGGGG	105472218	105472239	1	GCCAGCAACGGCGGCCATATGC	105472164	105472217	GACCCGTCCTCTGTCAAGATGGTCCAGAGCGACTTCATGCAGGGGGCCATGGCC	GCCAGCAACGGCGGCCATATGCCTTCAGCTTCCCGATATCCGACGGTAGTGTNNNNNTCGGGCGCCTACCGGGGG	105472163	105472164	+	0	POU3F3__c.196dupG_0147
2:105472143-105472236/21,19/-	0.636692	2	105472216	105472236	1	TATGGCCGCCGTTGCTGGCGG	105472143	105472161	1	CCCGGTAGGCGCCCGAGGT	105472162	105472215	CCATGGCCCCCTGCATGAAGTCGCTCTGGACCATCTTGACAGAGGACGGGTCCC	CCCGGTAGGCGCCCGAGGTCTTCAGCTTCCCGATATCCGACGGTAGTGTNNNNNTATGGCCGCCGTTGCTGGCGG	105472163	105472164	-	0	POU3F3__c.196dupG_0148
2:149220148-149220241/18,22/+	0.976312	2	149220148	149220165	1	CAGTCCCAGTGGGTCTTT	149220220	149220241	1	GTGTGGCTTGGAATGTCCTCTT	149220166	149220219	GTTATCTTGCTTGGAGCAGGTTAAAACATACCTGCTTACTGATGGAACATGCAA	GTGTGGCTTGGAATGTCCTCTTCTTCAGCTTCCCGATATCCGACGGTAGTGTNNNNNCAGTCCCAGTGGGTCTTT	149220216	149220217	+	0	MBD5__c.180C>A_0149
2:149220148-149220241/21,19/-	0.958991	2	149220221	149220241	1	AAGAGGACATTCCAAGCCACA	149220148	149220166	1	CAAAGACCCACTGGGACTG	149220167	149220220	CTTGCATGTTCCATCAGTAAGCAGGTATGTTTTAACCTGCTCCAAGCAAGATAA	CAAAGACCCACTGGGACTGCTTCAGCTTCCCGATATCCGACGGTAGTGTNNNNNAAGAGGACATTCCAAGCCACA	149220216	149220217	-	0	MBD5__c.180C>A_0150
2:166170167-166170260/17,23/+	0.932654	2	166170167	166170183	1	AGAAACCCCAACTATGG	166170238	166170260	1	GACTCAAGACTTCTGGGAAAACC	166170184	166170237	CTACACGAGCTTTGACACCTTTAGTTGGGCCTTTTTGTCCTTATTTCGTCTCAT	GACTCAAGACTTCTGGGAAAACCCTTCAGCTTCCCGATATCCGACGGTAGTGTNNNNNAGAAACCCCAACTATGG	166170230	166170231	+	0	SCN2A__c.1136G>A_0151
2:166170157-166170250/19,21/-	0.983504	2	166170232	166170250	1	GAAGTCTTGAGTCATGAGA	166170157	166170177	1	TTGGGGTTTCTACCAGCCTTC	166170178	166170231	CGAAATAAGGACAAAAAGGCCCAACTAAAGGTGTCAAAGCTCGTGTAGCCATAG	TTGGGGTTTCTACCAGCCTTCCTTCAGCTTCCCGATATCCGACGGTAGTGTNNNNNGAAGTCTTGAGTCATGAGA	166170230	166170231	-	0	SCN2A__c.1136G>A_0152
2:166179748-166179841/17,23/+	0.966999	2	166179748	166179764	2	AGGACATTGGCTCTGAG	166179819	166179841	1	GACTCTCTGTTCGTGCCGCACAG	166179765	166179818	AATGACTTTGCTGATGATGAGCACAGCACCTTTGAGGACAATGACAGCCGAAGA	GACTCTCTGTTCGTGCCGCACAGCTTCAGCTTCCCGATATCCGACGGTAGTGTNNNNNAGGACATTGGCTCTGAG	166179793	166179794	+	10	SCN2A__c.1800delC_0153_SNP_a
2:166179728-166179821/22,18/-	0.962439	2	166179800	166179821	1	GTCTCTTCGGCTGTCATTGTCC	166179728	166179745	1	GCTCGACCTCTGAAGCTG	166179746	166179799	TCAAAGGTGCTGTGCTCATCATCAGCAAAGTCATTCTCAGAGCCAATGTCCTTT	GCTCGACCTCTGAAGCTGCTTCAGCTTCCCGATATCCGACGGTAGTGTNNNNNGTCTCTTCGGCTGTCATTGTCC	166179793	166179794	-	0	SCN2A__c.1800delC_0154
2:166198906-166198999/16,24/+	0.949659	2	166198906	166198921	12	TTGTGAGCCTTAGTTT	166198976	166198999	1	GCTGGTAAATTAACTGGGAGTGTT	166198922	166198975	AATGGAACTTGGTTTGGCAAATGTGGAAGGATTGTCAGTTCTCCGATCATTCCG	GCTGGTAAATTAACTGGGAGTGTTCTTCAGCTTCCCGATATCCGACGGTAGTGTNNNNNTTGTGAGCCTTAGTTT	166198964	166198965	+	0	SCN2A__c.2548C>T_0155
2:166198896-166198989/17,23/-	0.910677	2	166198973	166198989	1	GTTAATTTACCAGCCGG	166198896	166198918	1	CTAAGGCTCACAATAAAACCATC	166198919	166198972	AATGATCGGAGAACTGACAATCCTTCCACATTTGCCAAACCAAGTTCCATTAAA	CTAAGGCTCACAATAAAACCATCCTTCAGCTTCCCGATATCCGACGGTAGTGTNNNNNGTTAATTTACCAGCCGG	166198964	166198965	-	0	SCN2A__c.2548C>T_0156
2:166245156-166245249/21,19/+	0.405102	2	166245156	166245176	1	CTGATAGAAAAGTATTTTGTG	166245231	166245249	3	CTGATCAAAGGAGCAAAGG	166245177	166245230	TCCCCTACCCTGTTCCGAGTGATCCGTCTTGCCAGGATTGGCCGAATCCTACGT	CTGATCAAAGGAGCAAAGGCTTCAGCTTCCCGATATCCGACGGTAGTGTNNNNNCTGATAGAAAAGTATTTTGTG	166245219	166245220	+	0	SCN2A__c.4904G>A_0157
2:166245156-166245249/16,24/-	0.851119	2	166245234	166245249	6	CCTTTGCTCCTTTGAT	166245156	166245179	1	GGACACAAAATACTTTTCTATCAG	166245180	166245233	CAGACGTAGGATTCGGCCAATCCTGGCAAGACGGATCACTCGGAACAGGGTAGG	GGACACAAAATACTTTTCTATCAGCTTCAGCTTCCCGATATCCGACGGTAGTGTNNNNNCCTTTGCTCCTTTGAT	166245219	166245220	-	0	SCN2A__c.4904G>A_0158
2:200173553-200173646/16,24/+	0.958758	2	200173553	200173568	1	TCATAGATGACATCCC	200173623	200173646	1	GGGTGCGGTTTTCTGGGCTTGGGT	200173569	200173622	TCTCATGCTGGGGAAGGTTCAGGAAGCGACGGATGGTACAGAGGTTTTCCCAGA	GGGTGCGGTTTTCTGGGCTTGGGTCTTCAGCTTCCCGATATCCGACGGTAGTGTNNNNNTCATAGATGACATCCC	200173612	200173613	+	0	SATB2__c.1610del_0159
2:200173584-200173677/22,18/-	0.968274	2	200173656	200173677	1	TGGCTGTGTGAACTGCTCCGCT	200173584	200173601	1	TCCGTCGCTTCCTGAACC	200173602	200173655	GGAAGGAGAACCCAAGCCCAGAAAACCGCACCCTCTGGGAAAACCTCTGTACCA	TCCGTCGCTTCCTGAACCCTTCAGCTTCCCGATATCCGACGGTAGTGTNNNNNTGGCTGTGTGAACTGCTCCGCT	200173612	200173613	-	0	SATB2__c.1610del_0160
2:200213377-200213470/18,22/+	0.957686	2	200213377	200213394	1	CTGTCCCCAGTATTACTG	200213449	200213470	1	GCAAAGACAGCTTGGGACACAC	200213395	200213448	TTAATTACAGTGTTTAATGCTAATTGTACCTGTGTGCGGTTGAATGCCACTCTT	GCAAAGACAGCTTGGGACACACCTTCAGCTTCCCGATATCCGACGGTAGTGTNNNNNCTGTCCCCAGTATTACTG	200213430	200213431	+	0	SATB2__c.1166G>C_0161
2:200213377-200213470/22,18/-	0.968181	2	200213449	200213470	1	GTGTGTCCCAAGCTGTCTTTGC	200213377	200213394	1	CAGTAATACTGGGGACAG	200213395	200213448	AAGAGTGGCATTCAACCGCACACAGGTACAATTAGCATTAAACACTGTAATTAA	CAGTAATACTGGGGACAGCTTCAGCTTCCCGATATCCGACGGTAGTGTNNNNNGTGTGTCCCAAGCTGTCTTTGC	200213430	200213431	-	0	SATB2__c.1166G>C_0162
2:200245047-200245140/16,24/+	0.979157	2	200245047	200245062	7	GCTTCTTCTGTTTCCC	200245117	200245140	1	GCTCTGGTTCATCTCTTTGAGCAG	200245063	200245116	AGACCCCCACCTGAAGATACTGACCTGGGAGAGAGGGCATTCTTTGGCTAATGT	GCTCTGGTTCATCTCTTTGAGCAGCTTCAGCTTCCCGATATCCGACGGTAGTGTNNNNNGCTTCTTCTGTTTCCC	200245085	200245086	+	0	SATB2__c.597+1G>A_0163
2:200245061-200245154/18,22/-	0.972221	2	200245137	200245154	1	ATGCCTTAAAGGAACTGC	200245061	200245082	1	GTATCTTCAGGTGGGGGTCTGG	200245083	200245136	TCAAAGAGATGAACCAGAGCACATTAGCCAAAGAATGCCCTCTCTCCCAGGTCA	GTATCTTCAGGTGGGGGTCTGGCTTCAGCTTCCCGATATCCGACGGTAGTGTNNNNNATGCCTTAAAGGAACTGC	200245085	200245086	-	0	SATB2__c.597+1G>A_0164
2:225362493-225362586/16,24/+	0.888211	2	225362493	225362508	3	TGGCATTGAGATCTGC	225362563	225362586	1	GAACCTTCAGTAAATCAAACCAGG	225362509	225362562	AGAACCCATATGATGCTGGAGTGTGAGCTGTCGACCACTGTGTTTGGCTAAGTA	GAACCTTCAGTAAATCAAACCAGGCTTCAGCTTCCCGATATCCGACGGTAGTGTNNNNNTGGCATTGAGATCTGC	225362540	225362541	+	0	CUL3__c.1636C>T_0165
2:225362493-225362586/17,23/-	0.920975	2	225362570	225362586	1	CCTGGTTTGATTTACTG	225362493	225362515	1	GGGTTCTGCAGATCTCAATGCCA	225362516	225362569	AAGGTTCTACTTAGCCAAACACAGTGGTCGACAGCTCACACTCCAGCATCATAT	GGGTTCTGCAGATCTCAATGCCACTTCAGCTTCCCGATATCCGACGGTAGTGTNNNNNCCTGGTTTGATTTACTG	225362540	225362541	-	0	CUL3__c.1636C>T_0166
2:225376070-225376163/16,24/+	0.949747	2	225376070	225376085	7	CCTTCTGTCTTTCCAT	225376140	225376163	1	GCTTGGAAATGAGTTCCCTTTCAA	225376086	225376139	TTTTCAACATATGTACTAGCCCAGAATTCTCCATTTCTACTATAGTCTTCATGT	GCTTGGAAATGAGTTCCCTTTCAACTTCAGCTTCCCGATATCCGACGGTAGTGTNNNNNCCTTCTGTCTTTCCAT	225376125	225376127	+	0	CUL3__c.827_828delTA_0167
2:225376104-225376197/18,22/-	0.973369	2	225376180	225376197	1	GACAAATCAACGGAAGAA	225376104	225376125	1	GTAGAAATGGAGAATTCTGGGC	225376126	225376179	CCAATTGTAAAGGTGGTTGAAAGGGAACTCATTTCCAAGCACATGAAGACTATA	GTAGAAATGGAGAATTCTGGGCCTTCAGCTTCCCGATATCCGACGGTAGTGTNNNNNGACAAATCAACGGAAGAA	225376125	225376127	-	0	CUL3__c.827_828delTA_0168
2:230632322-230632415/20,20/+	0.969166	2	230632322	230632341	1	TCACGCATTATCTCAATGCT	230632396	230632415	1	GTCATCTGGGTTTTCTGTTG	230632342	230632395	TGAATAGTCCGGCAACTTAAGATAGTTCACACAAGTCATTACAGAGGGCAAGAA	GTCATCTGGGTTTTCTGTTGCTTCAGCTTCCCGATATCCGACGGTAGTGTNNNNNTCACGCATTATCTCAATGCT	230632351	230632352	+	0	TRIP12__c.5897C>T_0169
2:230632285-230632378/16,24/-	0.960425	2	230632363	230632378	1	GACTTGTGTGAACTAT	230632285	230632308	1	GCAGCAAGAGAAGGGCAGCAGTCG	230632309	230632362	CTTAAGTTGCCGGACTATTCAAGCATTGAGATAATGCGTGAAAAACTGTTGATA	GCAGCAAGAGAAGGGCAGCAGTCGCTTCAGCTTCCCGATATCCGACGGTAGTGTNNNNNGACTTGTGTGAACTAT	230632351	230632352	-	0	TRIP12__c.5897C>T_0170
2:241726663-241726756/19,21/-	0.844341	2	241726738	241726756	1	TGACTGTCCCCCCATTCCT	241726663	241726683	1	GTCCTACTCCGTGGAGGTAGG	241726684	241726737	GCAGCTCTGCGAGGACCTCTTCTCTCGGATCAACGACACGACCAACGACAACAT	GTCCTACTCCGTGGAGGTAGGCTTCAGCTTCCCGATATCCGACGGTAGTGTNNNNNTGACTGTCCCCCCATTCCT	241726719	241726720	-	0	KIF1A__c.377T>C_0171
2:241726693-241726786/18,22/+	0.851776	2	241726693	241726710	1	TTGGTCGTGTCGTTGATC	241726765	241726786	1	GGGCTGGGGCTGCTCCCTGGAT	241726711	241726764	CGAGAGAAGAGGTCCTCGCAGAGCTGCAGGAATGGGGGGACAGTCAGCCAGGGA	GGGCTGGGGCTGCTCCCTGGATCTTCAGCTTCCCGATATCCGACGGTAGTGTNNNNNTTGGTCGTGTCGTTGATC	241726719	241726720	+	0	KIF1A__c.377T>C_0172_SNP_a
20:472877-472970/16,24/+	0.963166	20	472877	472892	6	TGCCTGCCCTTCTGTT	472947	472970	2	CGGACATTATATTCTTGGCCAGGA	472893	472946	CTTACCTGATAGTCTACAAGTAGCTCAGGACCTTTGAAGTATCGGGAAGCAACT	CGGACATTATATTCTTGGCCAGGACTTCAGCTTCCCGATATCCGACGGTAGTGTNNNNNTGCCTGCCCTTCTGTT	472935	472936	+	0	CSNK2A1__c.175C>T_0173
20:472873-472966/19,21/-	0.933779	20	472948	472966	2	GGCCAAGAATATAATGTCC	472873	472893	1	GAACAGAAGGGCAGGCACAGT	472894	472947	GAGTTGCTTCCCGATACTTCAAAGGTCCTGAGCTACTTGTAGACTATCAGGTAA	GAACAGAAGGGCAGGCACAGTCTTCAGCTTCCCGATATCCGACGGTAGTGTNNNNNGGCCAAGAATATAATGTCC	472935	472936	-	0	CSNK2A1__c.175C>T_0174
20:31024079-31024172/18,22/+	0.894577	20	31024079	31024096	1	TGCCAGGATTGAGGCCAC	31024151	31024172	1	CCTCCATCCAGTGACAAATCCC	31024097	31024150	CCAGGCTCCTGGAGCACCCCAAAAGAATTGCAAGGCAGTCCCAAGTTTTGACTC	CCTCCATCCAGTGACAAATCCCCTTCAGCTTCCCGATATCCGACGGTAGTGTNNNNNTGCCAGGATTGAGGCCAC	31024097	31024098	+	0	ASXL1__c.3583dup_0175
20:31024073-31024166/16,24/-	0.931471	20	31024151	31024166	7	TGTCACTGGATGGAGG	31024073	31024096	1	GTGGCCTCAATCCTGGCAAGACCA	31024097	31024150	GAGTCAAAACTTGGGACTGCCTTGCAATTCTTTTGGGGTGCTCCAGGAGCCTGG	GTGGCCTCAATCCTGGCAAGACCACTTCAGCTTCCCGATATCCGACGGTAGTGTNNNNNTGTCACTGGATGGAGG	31024097	31024098	-	0	ASXL1__c.3583dup_0176
21:33068978-33069071/22,18/+	0.902683	21	33068978	33068999	1	GTCGTGGTGACGGCAGTGGTAT	33069054	33069071	1	CAAGCAACTTCTGGAATA	33069000	33069053	CCTCTTTCTTTGATTCTTCCACAGCTTCTGGCTCATCATCATAGTCAAATCTAT	CAAGCAACTTCTGGAATACTTCAGCTTCCCGATATCCGACGGTAGTGTNNNNNGTCGTGGTGACGGCAGTGGTAT	33069050	33069051	+	0	SCAF4__c.745delA_0177
21:33068976-33069069/17,23/-	0.975885	21	33069053	33069069	1	TTCCAGAAGTTGCTTGA	33068976	33068998	1	TACCACTGCCGTCACCACGACAG	33068999	33069052	TAGATTTGACTATGATGATGAGCCAGAAGCTGTGGAAGAATCAAAGAAAGAGGA	TACCACTGCCGTCACCACGACAGCTTCAGCTTCCCGATATCCGACGGTAGTGTNNNNNTTCCAGAAGTTGCTTGA	33069050	33069051	-	0	SCAF4__c.745delA_0178
21:34925717-34925810/17,23/+	0.960093	21	34925717	34925733	3	CCTCCTGTTGTGGCTGA	34925788	34925810	1	GCCTGTTCTGGAACCAGCGGTGT	34925734	34925787	GCCAGACTATGTTACCATTCCTGTGCCAGTTGTTTCTGCGCTGGAGCCTTCTGT	GCCTGTTCTGGAACCAGCGGTGTCTTCAGCTTCCCGATATCCGACGGTAGTGTNNNNNCCTCCTGTTGTGGCTGA	34925734	34925738	+	0	SON__c.4198_4201delCCAG_0179
21:34925714-34925807/19,21/-	0.966355	21	34925789	34925807	1	CCGCTGGTTCCAGAACAGG	34925714	34925734	1	CTCAGCCACAACAGGAGGCTC	34925735	34925788	CACAGAAGGCTCCAGCGCAGAAACAACTGGCACAGGAATGGTAACATAGTCTGG	CTCAGCCACAACAGGAGGCTCCTTCAGCTTCCCGATATCCGACGGTAGTGTNNNNNCCGCTGGTTCCAGAACAGG	34925734	34925738	-	0	SON__c.4198_4201delCCAG_0180
21:34927221-34927314/19,21/+	0.995776	21	34927221	34927239	1	CAAAGCACAGATCCAAGTC	34927294	34927314	1	AGCTCGAAGTCGAACCCCAAG	34927240	34927293	TAGGGAAAGAAAAAGAAAAAGATCAAGCTCCAGGGATAACCGAAAGACAGTTAG	AGCTCGAAGTCGAACCCCAAGCTTCAGCTTCCCGATATCCGACGGTAGTGTNNNNNCAAAGCACAGATCCAAGTC	34927289	34927293	+	0	SON__c.5753_5756del_0181
21:34927221-34927314/21,19/-	0.982435	21	34927294	34927314	1	CTTGGGGTTCGACTTCGAGCT	34927221	34927239	1	GACTTGGATCTGTGCTTTG	34927240	34927293	CTAACTGTCTTTCGGTTATCCCTGGAGCTTGATCTTTTTCTTTTTCTTTCCCTA	GACTTGGATCTGTGCTTTGCTTCAGCTTCCCGATATCCGACGGTAGTGTNNNNNCTTGGGGTTCGACTTCGAGCT	34927289	34927293	-	0	SON__c.5753_5756del_0182
21:38862544-38862637/16,24/+	0.965092	21	38862544	38862559	2	CCTCTATGACTTGCTG	38862614	38862637	1	CAGATGTGCACTGCACTGCTTTTC	38862560	38862613	AGAAACACCAATTTCCGAGGGGTCTCTTTGAACCTAACACGAAAGTTTGCGCAA	CAGATGTGCACTGCACTGCTTTTCCTTCAGCTTCCCGATATCCGACGGTAGTGTNNNNNCCTCTATGACTTGCTG	38862598	38862599	+	0	DYRK1A__c.787C>T_0183
21:38862574-38862667/21,19/-	0.910019	21	38862647	38862667	1	GTGAATGATACTAAGTTCTGG	38862574	38862592	1	GTTCAAAGAGACCCCTCGG	38862593	38862646	AGTCGCAAGGAAAAGCAGTGCAGTGCACATCTGTTGCGCAAACTTTCGTGTTAG	GTTCAAAGAGACCCCTCGGCTTCAGCTTCCCGATATCCGACGGTAGTGTNNNNNGTGAATGATACTAAGTTCTGG	38862598	38862599	-	0	DYRK1A__c.787C>T_0184
21:38865316-38865409/17,23/-	0.858258	21	38865393	38865409	1	CGAGGGACCACATATCA	38865316	38865338	1	CTCTGAATATACTGGTATATCTG	38865339	38865392	ATGGCAAGGTCATAAGGCATTCCCAGTAGCACCTCTGGAGACCGATAAAAGCGA	CTCTGAATATACTGGTATATCTGCTTCAGCTTCCCGATATCCGACGGTAGTGTNNNNNCGAGGGACCACATATCA	38865338	38865339	-	0	DYRK1A__c.972T>A_0185
21:38865273-38865366/22,18/+	0.910608	21	38865273	38865294	1	GCAGTTTTAAGCAATTGAAGTA	38865349	38865366	1	CGGTCTCCAGAGGTGCTA	38865295	38865348	ATACTATTTTGAAATATATTTCAGATATACCAGTATATTCAGAGTCGCTTTTAT	CGGTCTCCAGAGGTGCTACTTCAGCTTCCCGATATCCGACGGTAGTGTNNNNNGCAGTTTTAAGCAATTGAAGTA	38865338	38865339	+	0	DYRK1A__c.972T>A_0186
22:19511581-19511674/16,24/+	0.694653	22	19511581	19511596	7	CACTTTGCACTGCATG	19511651	19511674	1	GCCGTCACGATGTTGTGGTCCAGG	19511597	19511650	TGCCCGGTGCTCTGCACCACGCACGACATCCACAGCCCCTTCCAGGTGGTCTGC	GCCGTCACGATGTTGTGGTCCAGGCTTCAGCTTCCCGATATCCGACGGTAGTGTNNNNNCACTTTGCACTGCATG	19511614	19511615	+	0	CLDN5__c.419T>C_0187
22:19511546-19511639/16,24/-	0.919602	22	19511624	19511639	6	GGAAGGGGCTGTGGAT	19511546	19511569	1	GCTGGCTCTGAGCACCGAGGTGCA	19511570	19511623	GTCGTGCGTGGTGCAGAGCACCGGGCACATGCAGTGCAAAGTGTACGACTCGGT	GCTGGCTCTGAGCACCGAGGTGCACTTCAGCTTCCCGATATCCGACGGTAGTGTNNNNNGGAAGGGGCTGTGGAT	19511614	19511615	-	0	CLDN5__c.419T>C_0188
22:24175796-24175889/19,21/-	0.853403	22	24175871	24175889	1	TCGTGTTCCTGTCCTGGTC	24175796	24175816	1	CTGGTCCGCATCGCCCGTGTT	24175817	24175870	GCGGATCTTCTTCTCCATCTCAGCGTCTGTCAGAGTCTCCAGCAGTGGGCACCA	CTGGTCCGCATCGCCCGTGTTCTTCAGCTTCCCGATATCCGACGGTAGTGTNNNNNTCGTGTTCCTGTCCTGGTC	24175867	24175868	-	0	SMARCB1__c.1096C>G_0189
22:24175817-24175910/21,19/+	0.960245	22	24175817	24175837	1	TGGTGCCCACTGCTGGAGACT	24175892	24175910	1	TACCCCTGGCCCTGTGGTC	24175838	24175891	CTGACAGACGCTGAGATGGAGAAGAAGATCCGCGACCAGGACAGGAACACGAGG	TACCCCTGGCCCTGTGGTCCTTCAGCTTCCCGATATCCGACGGTAGTGTNNNNNTGGTGCCCACTGCTGGAGACT	24175867	24175868	+	0	SMARCB1__c.1096C>G_0190
22:28146903-28146996/21,19/-	0.81396	22	28146976	28146996	1	TGACGCCAAGGCTCGAGCCTC	28146903	28146921	1	CGTGGCTGCCCTAACTTGA	28146922	28146975	CGTGCCCACCTGGCGGTCCCTGCATTCTGACATCTCCAACAGATTTGGGACATT	CGTGGCTGCCCTAACTTGACTTCAGCTTCCCGATATCCGACGGTAGTGTNNNNNTGACGCCAAGGCTCGAGCCTC	28146965	28146966	-	0	MN1__c.3900delC_0191
22:28146898-28146991/17,23/+	0.924921	22	28146898	28146914	1	GTCATTCAAGTTAGGGC	28146969	28146991	1	GGGCACGGAGGCTCGAGCCTTGG	28146915	28146968	AGCCACGAATGTCCCAAATCTGTTGGAGATGTCAGAATGCAGGGACCGCCAGGT	GGGCACGGAGGCTCGAGCCTTGGCTTCAGCTTCCCGATATCCGACGGTAGTGTNNNNNGTCATTCAAGTTAGGGC	28146965	28146966	+	0	MN1__c.3900delC_0192
22:40662844-40662937/19,21/+	0.976269	22	40662844	40662862	1	GGAACCCAGTGGTTGGGAA	40662917	40662937	1	GCATGGGGAGACCCTAACAGT	40662863	40662916	GAGCCATCCCCACAGTCAATTAGTCGGAAAATGGACATTGATGATGGCACTTCA	GCATGGGGAGACCCTAACAGTCTTCAGCTTCCCGATATCCGACGGTAGTGTNNNNNGGAACCCAGTGGTTGGGAA	40662874	40662875	+	0	TNRC6B__c.2641C>T_0193
22:40662846-40662939/19,21/-	0.949644	22	40662921	40662939	1	TAACTGTTAGGGTCTCCCC	40662846	40662866	1	GCTCTTCCCAACCACTGGGTT	40662867	40662920	ATGCTGAAGTGCCATCATCAATGTCCATTTTCCGACTAATTGACTGTGGGGATG	GCTCTTCCCAACCACTGGGTTCTTCAGCTTCCCGATATCCGACGGTAGTGTNNNNNTAACTGTTAGGGTCTCCCC	40662874	40662875	-	0	TNRC6B__c.2641C>T_0194
22:41531782-41531875/16,24/+	0.90253	22	41531782	41531797	20	TTATTTCTGTCTCCTG	41531852	41531875	1	GTTCAAACGCCGAGTCTTCTTTCT	41531798	41531851	TTATTTCATTTTGACTTAGGTGCTAGTCCTATGGGAGTAAATGGAGGTGTAGGA	GTTCAAACGCCGAGTCTTCTTTCTCTTCAGCTTCCCGATATCCGACGGTAGTGTNNNNNTTATTTCTGTCTCCTG	41531799	41531800	+	0	EP300__c.1529-17_1529-16insGA_0195
22:41531771-41531864/16,24/-	0.929802	22	41531849	41531864	1	TCGGCGTTTGAACTCC	41531771	41531794	1	GAGACAGAAATAAATACAACAGCC	41531795	41531848	TACACCTCCATTTACTCCCATAGGACTAGCACCTAAGTCAAAATGAAATAACAG	GAGACAGAAATAAATACAACAGCCCTTCAGCTTCCCGATATCCGACGGTAGTGTNNNNNTCGGCGTTTGAACTCC	41531799	41531800	-	0	EP300__c.1529-17_1529-16insGA_0196
22:41572335-41572428/19,21/+	0.940081	22	41572335	41572353	1	GATCTGATGGATGGTCGGG	41572408	41572428	1	GAGCCCAGTGGTCCACCATGT	41572354	41572407	ATGCGTTTCTCACGCTGGCAAGGGACAAGCACCTGGAGTTCTCTTCACTCCGAA	GAGCCCAGTGGTCCACCATGTCTTCAGCTTCCCGATATCCGACGGTAGTGTNNNNNGATCTGATGGATGGTCGGG	41572403	41572404	+	0	EP300__c.4933C>T_0197
22:41572371-41572464/19,21/-	0.925326	22	41572446	41572464	1	GGTCCTGGCTCTGCGTGTG	41572371	41572391	1	CTCCAGGTGCTTGTCCCTTGC	41572392	41572445	CAGCTCCACCAGCATGCACATGGTGGACCACTGGGCTCTTCGGAGTGAAGAGAA	CTCCAGGTGCTTGTCCCTTGCCTTCAGCTTCCCGATATCCGACGGTAGTGTNNNNNGGTCCTGGCTCTGCGTGTG	41572403	41572404	-	0	EP300__c.4933C>T_0198
22:42606188-42606281/17,23/+	0.96859	22	42606188	42606204	1	ACACAGACAGCAAACCA	42606259	42606281	1	AGGCCGGGAGCGCCTTGCTTTCA	42606205	42606258	GGTGCCCCATAACCGAAGACTCTGTCACAACAGGTCCCTGCAGCATAAAGGACG	AGGCCGGGAGCGCCTTGCTTTCACTTCAGCTTCCCGATATCCGACGGTAGTGTNNNNNACACAGACAGCAAACCA	42606223	42606225	+	0	TCF20__c.5087_5088delAG_0199
22:42606190-42606283/17,23/-	0.943982	22	42606267	42606283	1	ACTGAAAGCAAGGCGCT	42606190	42606212	1	GGGGCACCTGGTTTGCTGTCTGT	42606213	42606266	CCCGGCCTCGTCCTTTATGCTGCAGGGACCTGTTGTGACAGAGTCTTCGGTTAT	GGGGCACCTGGTTTGCTGTCTGTCTTCAGCTTCCCGATATCCGACGGTAGTGTNNNNNACTGAAAGCAAGGCGCT	42606223	42606225	-	0	TCF20__c.5087_5088delAG_0200
22:42608467-42608560/16,24/+	0.976498	22	42608467	42608482	16	CTCCAGATTTCTTGTT	42608537	42608560	1	GCTCTGGGATTTCAGCTTGGTTTC	42608483	42608536	GTTGAAACTAGCTTGAGATTTAGACTGTTCAAAGTCTTCCTCTTTTATCTGCCC	GCTCTGGGATTTCAGCTTGGTTTCCTTCAGCTTCCCGATATCCGACGGTAGTGTNNNNNCTCCAGATTTCTTGTT	42608508	42608509	+	0	TCF20__c.2803C>T_0201
22:42608447-42608540/20,20/-	0.981077	22	42608521	42608540	1	GAGCGGGCAGATAAAAGAGG	42608447	42608466	1	ACCACTGCCATCCTCCTAGC	42608467	42608520	AAGACTTTGAACAGTCTAAATCTCAAGCTAGTTTCAACAACAAGAAATCTGGAG	ACCACTGCCATCCTCCTAGCCTTCAGCTTCCCGATATCCGACGGTAGTGTNNNNNGAGCGGGCAGATAAAAGAGG	42608508	42608509	-	0	TCF20__c.2803C>T_0202
3:9512158-9512251/17,23/+	0.913575	3	9512158	9512174	2	GACCTGGATTTGGCAAA	9512229	9512251	1	CAACTCAGGTCATTCTGACCTGG	9512175	9512228	AGTAGGATACCTTGACTCCAACACTAACAGCTGTGCTGATAGACCTTCCCTACT	CAACTCAGGTCATTCTGACCTGGCTTCAGCTTCCCGATATCCGACGGTAGTGTNNNNNGACCTGGATTTGGCAAA	9512224	9512227	+	0	SETD5__c.2807_2809delinsAA_0203
3:9512184-9512277/18,22/-	0.980602	3	9512260	9512277	1	AGTGGGTCCGAGGGAGGG	9512184	9512205	1	GCTGTTAGTGTTGGAGTCAAGG	9512206	9512259	ATGAGGAGCCAGGTCAGAATGACCTGAGTTGAGTAGGGAAGGTCTATCAGCACA	GCTGTTAGTGTTGGAGTCAAGGCTTCAGCTTCCCGATATCCGACGGTAGTGTNNNNNAGTGGGTCCGAGGGAGGG	9512224	9512227	-	0	SETD5__c.2807_2809delinsAA_0204
3:9516101-9516194/22,18/+	0.958687	3	9516101	9516122	1	TGGCTTGAACTTGCACCCTGTT	9516177	9516194	1	TCCCCAAGGTCCTCCGAA	9516123	9516176	GCCTTTACAGGATGGTTCCCACATCAGTAGAACGACTCCGAGAAGGAGGGAGCA	TCCCCAAGGTCCTCCGAACTTCAGCTTCCCGATATCCGACGGTAGTGTNNNNNTGGCTTGAACTTGCACCCTGTT	9516160	9516161	+	0	SETD5__c.3526C>T_0205
3:9516084-9516177/16,24/-	0.957037	3	9516162	9516177	9	ATGCTCCCTCCTTCTC	9516084	9516107	1	CAAGCCACAGGACTTAACCAAAAC	9516108	9516161	GGAGTCGTTCTACTGATGTGGGAACCATCCTGTAAAGGCAACAGGGTGCAAGTT	CAAGCCACAGGACTTAACCAAAACCTTCAGCTTCCCGATATCCGACGGTAGTGTNNNNNATGCTCCCTCCTTCTC	9516160	9516161	-	0	SETD5__c.3526C>T_0206
3:41266107-41266200/17,23/+	0.939613	3	41266107	41266123	3	TCCATTCTGGTGCCACT	41266178	41266200	1	ACCTCCCAAGTCCTGTATGAGTG	41266124	41266177	ACCACAGCTCCTTCTCTGAGTGGTAAAGGCAATCCTGAGGAAGAGGATGTGGAT	ACCTCCCAAGTCCTGTATGAGTGCTTCAGCTTCCCGATATCCGACGGTAGTGTNNNNNTCCATTCTGGTGCCACT	41266135	41266136	+	0	CTNNB1__c.133delT_0207
3:41266108-41266201/16,24/-	0.950991	3	41266186	41266201	3	CCACTCATACAGGACT	41266108	41266131	1	GCTGTGGTAGTGGCACCAGAATGG	41266132	41266185	TGGGAGGTATCCACATCCTCTTCCTCAGGATTGCCTTTACCACTCAGAGAAGGA	GCTGTGGTAGTGGCACCAGAATGGCTTCAGCTTCCCGATATCCGACGGTAGTGTNNNNNCCACTCATACAGGACT	41266135	41266136	-	0	CTNNB1__c.133delT_0208
3:41275688-41275781/18,22/+	0.917909	3	41275688	41275705	1	GTGAGCAGGGTGCCATTC	41275760	41275781	1	CCATGGGTGGGACACAGCAGCA	41275706	41275759	CACGACTAGTTCAGTTGCTTGTTCGTGCACATCAGGATACCCAGCGCCGTACGT	CCATGGGTGGGACACAGCAGCACTTCAGCTTCCCGATATCCGACGGTAGTGTNNNNNGTGAGCAGGGTGCCATTC	41275707	41275708	+	0	CTNNB1__c.1603C>T_0209
3:41275657-41275750/17,23/-	0.965404	3	41275734	41275750	2	GCTGGGTATCCTGATGT	41275657	41275679	1	GCATGATTTGCGGGACAAAGGGC	41275680	41275733	GCACGAACAAGCAACTGAACTAGTCGTGGAATGGCACCCTGCTCACGCAAAGGT	GCATGATTTGCGGGACAAAGGGCCTTCAGCTTCCCGATATCCGACGGTAGTGTNNNNNGCTGGGTATCCTGATGT	41275707	41275708	-	0	CTNNB1__c.1603C>T_0210
3:41277242-41277335/19,21/+	0.956964	3	41277242	41277260	1	GAAGGTTGTACCGGAGCCC	41277315	41277335	1	CCATTCCATTGTTTGTGCAGG	41277261	41277314	TTCACATCCTAGCTCGGGATGTTCACAACCGAATTGTTATCAGAGGACTAAATA	CCATTCCATTGTTTGTGCAGGCTTCAGCTTCCCGATATCCGACGGTAGTGTNNNNNGAAGGTTGTACCGGAGCCC	41277298	41277299	+	0	CTNNB1__c.1768dup_0211
3:41277268-41277361/16,24/-	0.978714	3	41277346	41277361	1	ACCTAGAACACTTCAC	41277268	41277291	1	CGGTTGTGAACATCCCGAGCTAGG	41277292	41277345	TTAAAACATACCTGCACAAACAATGGAATGGTATTTAGTCCTCTGATAACAATT	CGGTTGTGAACATCCCGAGCTAGGCTTCAGCTTCCCGATATCCGACGGTAGTGTNNNNNACCTAGAACACTTCAC	41277298	41277299	-	0	CTNNB1__c.1768dup_0212
3:41278087-41278180/17,23/+	0.978409	3	41278087	41278103	4	GCAGCTGCTGTTTTGTT	41278158	41278180	1	GACCAGCTCTCTCTTCAGAACAG	41278104	41278157	CCGAATGTCTGAGGACAAGCCACAAGATTACAAGAAACGGCTTTCAGTTGAGCT	GACCAGCTCTCTCTTCAGAACAGCTTCAGCTTCCCGATATCCGACGGTAGTGTNNNNNGCAGCTGCTGTTTTGTT	41278104	41278105	+	0	CTNNB1__c.1981C>T_0213
3:41278042-41278135/22,18/-	0.978999	3	41278114	41278135	1	TGTAATCTTGTGGCTTGTCCTC	41278042	41278059	1	AGGCCCTTGAGGAAAAAC	41278060	41278113	AGACATTCGGAACAAAACAGCAGCTGCATATGTCGCTAAGAGACAAGGAGAAAA	AGGCCCTTGAGGAAAAACCTTCAGCTTCCCGATATCCGACGGTAGTGTNNNNNTGTAATCTTGTGGCTTGTCCTC	41278104	41278105	-	0	CTNNB1__c.1981C>T_0214
3:47139417-47139510/17,23/+	0.921607	3	47139417	47139433	12	GAAAGTTGAAAGAAAAA	47139488	47139510	1	GCTGCTCTGATGCTGACTCTGTT	47139434	47139487	TGCAAACTTACTGAATCCTTCTTACGAGATCGTTCCTTCTTCATTTTCCCTCCT	GCTGCTCTGATGCTGACTCTGTTCTTCAGCTTCCCGATATCCGACGGTAGTGTNNNNNGAAAGTTGAAAGAAAAA	47139464	47139465	+	0	SETD2__c.5122C>T_0215
3:47139436-47139529/16,24/-	0.980759	3	47139514	47139529	2	GGGTTACCTGGGAGGA	47139436	47139459	1	CGTAAGAAGGATTCAGTAAGTTTG	47139460	47139513	GAAAACAGAGTCAGCATCAGAGCAGCAGGAGGGAAAATGAAGAAGGAACGATCT	CGTAAGAAGGATTCAGTAAGTTTGCTTCAGCTTCCCGATATCCGACGGTAGTGTNNNNNGGGTTACCTGGGAGGA	47139464	47139465	-	0	SETD2__c.5122C>T_0216
3:71019907-71020000/17,23/+	0.981211	3	71019907	71019923	1	GTGTGCAGTAGGCGTGG	71019978	71020000	1	ACTCAAAGTTAAACACAGTCGAC	71019924	71019977	CTGCTCTGCATGTTTTTAATAAGGGAAGGGTTACTGTGTAAGAAAAACATAAAA	ACTCAAAGTTAAACACAGTCGACCTTCAGCTTCCCGATATCCGACGGTAGTGTNNNNNGTGTGCAGTAGGCGTGG	71019956	71019957	+	0	FOXP1__c.1653-1G>A_0217
3:71019918-71020011/22,18/-	0.980661	3	71019990	71020011	1	GGAACTCAGCAGTCGACTGTGT	71019918	71019935	1	CATGCAGAGCAGCCACGC	71019936	71019989	TTAACTTTGAGTTTTTATGTTTTTCTTACACAGTAACCCTTCCCTTATTAAAAA	CATGCAGAGCAGCCACGCCTTCAGCTTCCCGATATCCGACGGTAGTGTNNNNNGGAACTCAGCAGTCGACTGTGT	71019956	71019957	-	0	FOXP1__c.1653-1G>A_0218
3:71021692-71021785/17,23/+	0.938369	3	71021692	71021708	1	CATGGTGGACGTACCCA	71021763	71021785	1	GCCCCTTTAACGTTTTCTACTCG	71021709	71021762	CTGATCTTTTGTGGCCTTCGTTTTTGGAATTCTACTTCATCCACTGTCCATACT	GCCCCTTTAACGTTTTCTACTCGCTTCAGCTTCCCGATATCCGACGGTAGTGTNNNNNCATGGTGGACGTACCCA	71021727	71021728	+	0	FOXP1__c.1630C>T_0219
3:71021685-71021778/18,22/-	0.98187	3	71021761	71021778	1	AAAACGTTAAAGGGGCAG	71021685	71021706	1	GGTACGTCCACCATGTTTGAAC	71021707	71021760	TATGGACAGTGGATGAAGTAGAATTCCAAAAACGAAGGCCACAAAAGATCAGTG	GGTACGTCCACCATGTTTGAACCTTCAGCTTCCCGATATCCGACGGTAGTGTNNNNNAAAACGTTAAAGGGGCAG	71021727	71021728	-	0	FOXP1__c.1630C>T_0220
3:71021743-71021836/20,20/+	0.955461	3	71021743	71021762	1	CTTCATCCACTGTCCATACT	71021817	71021836	1	CGCACTGCATTCTGCAGCAA	71021763	71021816	GCCCCTTTAACGTTTTCTACTCGCACAAAACACTTGTGAAGACTAAGATTATGA	CGCACTGCATTCTGCAGCAACTTCAGCTTCCCGATATCCGACGGTAGTGTNNNNNCTTCATCCACTGTCCATACT	71021813	71021814	+	0	FOXP1__c.1316A>G_0221
3:71021739-71021832/18,22/-	0.876723	3	71021815	71021832	1	TGCAGAATGCAGTGCGTC	71021739	71021760	1	TATGGACAGTGGATGAAGTAGA	71021761	71021814	ATAATCTTAGTCTTCACAAGTGTTTTGTGCGAGTAGAAAACGTTAAAGGGGCAG	TATGGACAGTGGATGAAGTAGACTTCAGCTTCCCGATATCCGACGGTAGTGTNNNNNTGCAGAATGCAGTGCGTC	71021813	71021814	-	0	FOXP1__c.1316A>G_0222
3:71037070-71037163/21,19/+	0.99245	3	71037070	71037090	1	CCATTTGGGGTGGGGAAGTAG	71037145	71037163	1	GGGCTGAGGGGCGGCTTTG	71037091	71037144	AAAAGGAATACTGTGAGTTTTGTTTTTTTCCCCTTGGTGGGGATCAATACTTAC	GGGCTGAGGGGCGGCTTTGCTTCAGCTTCCCGATATCCGACGGTAGTGTNNNNNCCATTTGGGGTGGGGAAGTAG	71037143	71037144	+	0	FOXP1__c.1146+1G>A_0223
3:71037073-71037166/22,18/-	0.985147	3	71037145	71037166	1	ACCCAAAGCCGCCCCTCAGCCC	71037073	71037090	1	CTACTTCCCCACCCCAAA	71037091	71037144	GTAAGTATTGATCCCCACCAAGGGGAAAAAAACAAAACTCACAGTATTCCTTTT	CTACTTCCCCACCCCAAACTTCAGCTTCCCGATATCCGACGGTAGTGTNNNNNACCCAAAGCCGCCCCTCAGCCC	71037143	71037144	-	0	FOXP1__c.1146+1G>A_0224
3:71050113-71050206/19,21/+	0.952528	3	71050113	71050131	1	GTGGTTTTACCTGTAGCTC	71050186	71050206	1	CAGCGCATGCTCACTGTTGAG	71050132	71050185	TAACTGCTGTACAACCTGCATTTGTACTCTACATTGGGCTGTACTTCTATCGTC	CAGCGCATGCTCACTGTTGAGCTTCAGCTTCCCGATATCCGACGGTAGTGTNNNNNGTGGTTTTACCTGTAGCTC	71050184	71050185	+	0	FOXP1__c.1000G>C_0225
3:71050127-71050220/16,24/-	0.956304	3	71050205	71050220	2	ATTGTTGCAGACATCT	71050127	71050150	1	GCAGGTTGTACAGCAGTTAGAGCT	71050151	71050204	CAACAGTGAGCATGCGCTGGACGATAGAAGTACAGCCCAATGTAGAGTACAAAT	GCAGGTTGTACAGCAGTTAGAGCTCTTCAGCTTCCCGATATCCGACGGTAGTGTNNNNNATTGTTGCAGACATCT	71050184	71050185	-	0	FOXP1__c.1000G>C_0226
4:114278925-114279018/21,19/+	0.98074	4	114278925	114278945	1	GACGATGAAGCCTTTGAGGCT	114279000	114279018	1	CAGGGTACCACCCCTGACA	114278946	114278999	CGTGTGAAAGAGGAAGAACAAAAGATATTTGGTTTGATGGTAGACAGACAATCA	CAGGGTACCACCCCTGACACTTCAGCTTCCCGATATCCGACGGTAGTGTNNNNNGACGATGAAGCCTTTGAGGCT	114278957	114278958	+	0	ANK2__c.9184G>T_0227
4:114278932-114279025/21,19/-	0.980449	4	114279005	114279025	1	GGAGTGGTGTCAGGGGTGGTA	114278932	114278950	1	ACACGAGCCTCAAAGGCTT	114278951	114279004	CCCTGTGATTGTCTGTCTACCATCAAACCAAATATCTTTTGTTCTTCCTCTTTC	ACACGAGCCTCAAAGGCTTCTTCAGCTTCCCGATATCCGACGGTAGTGTNNNNNGGAGTGGTGTCAGGGGTGGTA	114278957	114278958	-	0	ANK2__c.9184G>T_0228
5:36876848-36876941/22,18/+	0.958879	5	36876848	36876869	1	CTGCAGCTGCACTTCCGGTCGG	36876924	36876941	1	TTCCCCCCGCCCTCCCCC	36876870	36876923	CATTTTGTTCTGAGAGGGAGAGACGGAACGAGAGAGAGACACACACAGGGCTCC	TTCCCCCCGCCCTCCCCCCTTCAGCTTCCCGATATCCGACGGTAGTGTNNNNNCTGCAGCTGCACTTCCGGTCGG	36876902	36876903	+	0	NIPBL__c.-457G>A_0229
5:36876851-36876944/20,20/-	0.953745	5	36876925	36876944	1	GGGGGGGGAGGGCGGGGGGA	36876851	36876870	1	GCCGACCGGAAGTGCAGCTG	36876871	36876924	AGGAGCCCTGTGTGTGTCTCTCTCTCGTTCCGTCTCTCCCTCTCAGAACAAAAT	GCCGACCGGAAGTGCAGCTGCTTCAGCTTCCCGATATCCGACGGTAGTGTNNNNNGGGGGGGGAGGGCGGGGGGA	36876902	36876903	-	0	NIPBL__c.-457G>A_0230
5:36953771-36953864/17,23/+	0.942266	5	36953771	36953787	2	ATAGGCAACACCATTCC	36953842	36953864	1	GGATTGCTAGTCTCACAGACCGT	36953788	36953841	AGAAATTCAGGATGAATGGGGATATGCCCCATGTCCCCATTACTACTCTTGCGG	GGATTGCTAGTCTCACAGACCGTCTTCAGCTTCCCGATATCCGACGGTAGTGTNNNNNATAGGCAACACCATTCC	36953840	36953841	+	0	NIPBL__c.43G>A_0231
5:36953812-36953905/18,22/-	0.972114	5	36953888	36953905	1	AACACACAGTAGAACTTA	36953812	36953833	1	GTAGTAATGGGGACATGGGGCA	36953834	36953887	AATTAGATAAATTAACCAAACTTACGGTCTGTGAGACTAGCAATCCCCGCAAGA	GTAGTAATGGGGACATGGGGCACTTCAGCTTCCCGATATCCGACGGTAGTGTNNNNNAACACACAGTAGAACTTA	36953840	36953841	-	0	NIPBL__c.43G>A_0232
5:36955591-36955684/20,20/+	0.97106	5	36955591	36955610	1	CTTCCATCTCCTTTACCTGC	36955665	36955684	1	CCTTTTGGCTTGTAGGGATG	36955611	36955664	TACAACTACAAAGAGCCTTCTCTTTAATGCACGAATAGCAGAAGAGGTGAACTG	CCTTTTGGCTTGTAGGGATGCTTCAGCTTCCCGATATCCGACGGTAGTGTNNNNNCTTCCATCTCCTTTACCTGC	36955641	36955664	+	0	NIPBL__c.155dup_0233
5:36955587-36955680/16,24/-	0.967943	5	36955665	36955680	6	CCTACAAGCCAAAAGG	36955587	36955610	1	GCAGGTAAAGGAGATGGAAGAGGC	36955611	36955664	CAGTTCACCTCTTCTGCTATTCGTGCATTAAAGAGAAGGCTCTTTGTAGTTGTA	GCAGGTAAAGGAGATGGAAGAGGCCTTCAGCTTCCCGATATCCGACGGTAGTGTNNNNNCCTACAAGCCAAAAGG	36955641	36955664	-	0	NIPBL__c.155dup_0234
5:36971059-36971152/18,22/+	0.727899	5	36971059	36971076	2	CAGCTAATCATCATGCTG	36971131	36971152	1	GTAGTGACGTATGTAATATATT	36971077	36971130	ATAATCCTAGACATGGTTCAAGTGAGGACTACCTACACATGGTGCACAGGCTAA	GTAGTGACGTATGTAATATATTCTTCAGCTTCCCGATATCCGACGGTAGTGTNNNNNCAGCTAATCATCATGCTG	36971129	36971130	+	0	NIPBL__c.763A>G_0235
5:36971105-36971198/17,23/-	0.922021	5	36971182	36971198	1	CTAGGTTATATGACAAA	36971105	36971127	1	GCCTGTGCACCATGTGTAGGTAG	36971128	36971181	TATTAGAACTATTTTATCACCTTAATGATAATATATTACATACGTCACTACTTA	GCCTGTGCACCATGTGTAGGTAGCTTCAGCTTCCCGATATCCGACGGTAGTGTNNNNNCTAGGTTATATGACAAA	36971129	36971130	-	0	NIPBL__c.763A>G_0236
5:36975932-36976025/16,24/+	0.980796	5	36975932	36975947	1	GAGATGTTCCACCAGA	36976002	36976025	1	AGGCAAGGATGAAAAAGAGCAGAG	36975948	36976001	TATCTTGCTAGATTCTCCAGAAAGAAAACAAAAGAAGCAGAAGAAAATGAAATT	AGGCAAGGATGAAAAAGAGCAGAGCTTCAGCTTCCCGATATCCGACGGTAGTGTNNNNNGAGATGTTCCACCAGA	36975978	36975983	+	0	NIPBL__c.970_974del_0237
5:36975932-36976025/16,24/-	0.970649	5	36976010	36976025	17	CTCTGCTCTTTTTCAT	36975932	36975955	1	GCAAGATATCTGGTGGAACATCTC	36975956	36976009	CCTTGCCTAATTTCATTTTCTTCTGCTTCTTTTGTTTTCTTTCTGGAGAATCTA	GCAAGATATCTGGTGGAACATCTCCTTCAGCTTCCCGATATCCGACGGTAGTGTNNNNNCTCTGCTCTTTTTCAT	36975978	36975983	-	0	NIPBL__c.970_974del_0238
5:36976441-36976534/17,23/-	0.815344	5	36976518	36976534	2	GATGAAGTGGTAATAAT	36976441	36976463	1	GCTGATTCTCTCTCTATTCGCTC	36976464	36976517	GAGATTATTTTACCTTTATCTTGAACTTCTTTTGAGAAGCGCTCCCTTTCAATA	GCTGATTCTCTCTCTATTCGCTCCTTCAGCTTCCCGATATCCGACGGTAGTGTNNNNNGATGAAGTGGTAATAAT	36976503	36976504	-	0	NIPBL__c.1495G>A_0239
5:36976472-36976565/18,22/+	0.350517	5	36976472	36976489	1	GGGAGCGCTTCTCAAAAG	36976544	36976565	1	AATATGTAATTATAGTGTCAAA	36976490	36976543	AAGTTCAAGATAAAGGTAAAATAATCTCATTATTACCACTTCATCATCTGGGCA	AATATGTAATTATAGTGTCAAACTTCAGCTTCCCGATATCCGACGGTAGTGTNNNNNGGGAGCGCTTCTCAAAAG	36976503	36976504	+	0	NIPBL__c.1495G>A_0240
5:36985962-36986055/16,24/+	0.948453	5	36985962	36985977	1	CGTGTTAAACAAGGAG	36986032	36986055	1	ATGACAAAAGGACAGAGGGTAACA	36985978	36986031	ATTCTAATAAATCAAGATCTGATAAACTTGGTTTTAAATCACCAACTAGTAAAG	ATGACAAAAGGACAGAGGGTAACACTTCAGCTTCCCGATATCCGACGGTAGTGTNNNNNCGTGTTAAACAAGGAG	36985985	36985989	+	0	NIPBL__c.2704_2707del_0241
5:36985943-36986036/20,20/-	0.934217	5	36986017	36986036	1	GTCATCTTTACTAGTTGGTG	36985943	36985962	1	GAGGACTGTCAGGTCTTGAT	36985963	36986016	ATTTAAAACCAAGTTTATCAGATCTTGATTTATTAGAATCTCCTTGTTTAACAC	GAGGACTGTCAGGTCTTGATCTTCAGCTTCCCGATATCCGACGGTAGTGTNNNNNGTCATCTTTACTAGTTGGTG	36985985	36985989	-	0	NIPBL__c.2704_2707del_0242
5:37006579-37006672/16,24/+	0.925718	5	37006579	37006594	1	GCTGTGTACATTGAGG	37006649	37006672	1	ATCCTCAGTATGATCCTGTTTACA	37006595	37006648	ATGTAATTGAAAGAGTTATACAGTACACTAAATTTCATTTGCAGAATACACTTT	ATCCTCAGTATGATCCTGTTTACACTTCAGCTTCCCGATATCCGACGGTAGTGTNNNNNGCTGTGTACATTGAGG	37006632	37006633	+	0	NIPBL__c.4027_4030dup_0243
5:37006559-37006652/18,22/-	0.975562	5	37006635	37006652	1	GGATAAAGTGTATTCTGC	37006559	37006580	1	GCTTTTGGCATGTTAGGGGATG	37006581	37006634	AAATGAAATTTAGTGTACTGTATAACTCTTTCAATTACATCCTCAATGTACACA	GCTTTTGGCATGTTAGGGGATGCTTCAGCTTCCCGATATCCGACGGTAGTGTNNNNNGGATAAAGTGTATTCTGC	37006632	37006633	-	0	NIPBL__c.4027_4030dup_0244
5:37006673-37006766/17,23/+	0.556514	5	37006673	37006689	3	GATTAGATCCTCATGGA	37006744	37006766	1	CAAAATAGGACTTAAAATGGCAC	37006690	37006743	GGTTAGTTCGTATAATATCAAAATTATTGTAAATTTTTGCCATGTTAGATGAGT	CAAAATAGGACTTAAAATGGCACCTTCAGCTTCCCGATATCCGACGGTAGTGTNNNNNGATTAGATCCTCATGGA	37006689	37006690	+	0	NIPBL__c.4087G>T_0245
5:37008730-37008823/17,23/-	0.874539	5	37008807	37008823	2	GAAGTTCCTTAAACTCC	37008730	37008752	1	GCCTATGTTTTTCATATCTTGAG	37008753	37008806	TCTTGCTGGTTGGTAATCTTGCAAGTGAAGTAAAAATTTCTTCCAAAATTAACT	GCCTATGTTTTTCATATCTTGAGCTTCAGCTTCCCGATATCCGACGGTAGTGTNNNNNGAAGTTCCTTAAACTCC	37008799	37008800	-	0	NIPBL__c.4396dup_0246
5:37008774-37008867/16,24/+	0.908916	5	37008774	37008789	3	TTACTTCACTTGCAAG	37008844	37008867	1	GGTCAAGTTTAATGAAGAACCACC	37008790	37008843	ATTACCAACCAGCAAGAGGAGTTTAAGGAACTTCAGGTAATTAATTATAACAGA	GGTCAAGTTTAATGAAGAACCACCCTTCAGCTTCCCGATATCCGACGGTAGTGTNNNNNTTACTTCACTTGCAAG	37008799	37008800	+	0	NIPBL__c.4396dup_0247
5:37020573-37020666/17,23/+	0.97014	5	37020573	37020589	1	TTCTATATAGCCCAGTG	37020644	37020666	1	AGAATCATCTGAAGGAACACATC	37020590	37020643	GTTTCGAGACACAACTCTGGAAACAGAAAAAGCAATGAAATCACAAAAAGATGA	AGAATCATCTGAAGGAACACATCCTTCAGCTTCCCGATATCCGACGGTAGTGTNNNNNTTCTATATAGCCCAGTG	37020589	37020590	+	0	NIPBL__c.5040G>A_0248
5:37020520-37020613/17,23/-	0.965852	5	37020597	37020613	1	GTTTCCAGAGTTGTGTC	37020520	37020542	1	GACTTGAGCTTGATGAAATTAGC	37020543	37020596	TCGAAACCACTGGGCTATATAGAATTTACGAGAAAACTGGAAAGAAATTAGACA	GACTTGAGCTTGATGAAATTAGCCTTCAGCTTCCCGATATCCGACGGTAGTGTNNNNNGTTTCCAGAGTTGTGTC	37020589	37020590	-	0	NIPBL__c.5040G>A_0249
5:37022136-37022229/16,24/+	0.980533	5	37022136	37022151	2	CAATGTTTGCTTGGCA	37022206	37022229	1	GTGTTTGTCTGAGGTTGTTGCTGT	37022152	37022205	GATCCTACGAGTTCTTGGTGAAAATGCAATTGCTGTTCGAACAAAAGCCATGAA	GTGTTTGTCTGAGGTTGTTGCTGTCTTCAGCTTCCCGATATCCGACGGTAGTGTNNNNNCAATGTTTGCTTGGCA	37022158	37022159	+	0	NIPBL__c.5335C>T_0250
5:37022136-37022229/19,21/-	0.945936	5	37022211	37022229	1	ACAGCAACAACCTCAGACA	37022136	37022156	1	GGATCTGCCAAGCAAACATTG	37022157	37022210	AACACTTCATGGCTTTTGTTCGAACAGCAATTGCATTTTCACCAAGAACTCGTA	GGATCTGCCAAGCAAACATTGCTTCAGCTTCCCGATATCCGACGGTAGTGTNNNNNACAGCAACAACCTCAGACA	37022158	37022159	-	0	NIPBL__c.5335C>T_0251
5:37022361-37022454/18,22/+	0.971843	5	37022361	37022378	1	GGTGTTCATGGACGATTG	37022433	37022454	1	GTCCTTTGTCGACCTCAGCTTG	37022379	37022432	ATGGATAATTCGACTAGTGTCCGAGAAGCAGCAGTAGAATTACTAGGTCGATTT	GTCCTTTGTCGACCTCAGCTTGCTTCAGCTTCCCGATATCCGACGGTAGTGTNNNNNGGTGTTCATGGACGATTG	37022382	37022401	+	0	NIPBL__c.5483G>A_0252
5:37022355-37022448/16,24/-	0.945182	5	37022433	37022448	1	GAGGTCGACAAAGGAC	37022355	37022378	1	CAATCGTCCATGAACACCTCGTTG	37022379	37022432	AAATCGACCTAGTAATTCTACTGCTGCTTCTCGGACACTAGTCGAATTATCCAT	CAATCGTCCATGAACACCTCGTTGCTTCAGCTTCCCGATATCCGACGGTAGTGTNNNNNGAGGTCGACAAAGGAC	37022382	37022401	-	0	NIPBL__c.5483G>A_0253
5:37044734-37044827/16,24/+	0.8848	5	37044734	37044749	1	TTAGGTAGTGCAACAT	37044804	37044827	1	GTGTGGGCTTGTTTCAATAGATAC	37044750	37044803	TGTGTGAGCTGTCTTGGAGCTGTTGTAAATAAAGTGACACAAAATTTTAAATTT	GTGTGGGCTTGTTTCAATAGATACCTTCAGCTTCCCGATATCCGACGGTAGTGTNNNNNTTAGGTAGTGCAACAT	37044749	37044750	+	0	NIPBL__c.6262T>C_0254
5:37044725-37044818/17,23/-	0.900343	5	37044802	37044818	1	GAAACAAGCCCACACAA	37044725	37044747	1	GTTGCACTACCTAAAAGATATAG	37044748	37044801	ATTTAAAATTTTGTGTCACTTTATTTACAACAGCTCCAAGACAGCTCACACAAT	GTTGCACTACCTAAAAGATATAGCTTCAGCTTCCCGATATCCGACGGTAGTGTNNNNNGAAACAAGCCCACACAA	37044749	37044750	-	0	NIPBL__c.6262T>C_0255
5:37048638-37048731/16,24/+	0.952802	5	37048638	37048653	1	CGAGCAAGAAGTGAAG	37048708	37048731	1	CAAGTGTTAAAAAACCTCCAGACC	37048654	37048707	AATCTATATAATAATATTTTATCTGATAAGAACTCCTCAGTCAATTTAAAAATA	CAAGTGTTAAAAAACCTCCAGACCCTTCAGCTTCCCGATATCCGACGGTAGTGTNNNNNCGAGCAAGAAGTGAAG	37048666	37048669	+	0	NIPBL__c.6653_6655del_0256
5:37048598-37048691/16,24/-	0.925088	5	37048676	37048691	5	GAGGAGTTCTTATCAG	37048598	37048621	1	GCTGAATAAAGGCAAATCCTATGG	37048622	37048675	ATAAAATATTATTATATAGATTCTTCACTTCTTGCTCGAACATTAGACTTGGAT	GCTGAATAAAGGCAAATCCTATGGCTTCAGCTTCCCGATATCCGACGGTAGTGTNNNNNGAGGAGTTCTTATCAG	37048666	37048669	-	0	NIPBL__c.6653_6655del_0257
5:37049311-37049404/19,21/+	0.919414	5	37049311	37049329	1	GAGGCATTTTTTCACACCC	37049384	37049404	1	GTCTTATTCATCCAGTTCAGG	37049330	37049383	AGTCAAGTGTACGCCACTTTGCCCTAAATGTCATTGCATTGACTCTAAATCAAG	GTCTTATTCATCCAGTTCAGGCTTCAGCTTCCCGATATCCGACGGTAGTGTNNNNNGAGGCATTTTTTCACACCC	37049340	37049342	+	0	NIPBL__c.6893G>A_0258
5:37049313-37049406/16,24/-	0.942038	5	37049391	37049406	1	TACCTGAACTGGATGA	37049313	37049336	1	CTTGACTGGGTGTGAAAAAATGCC	37049337	37049390	ATAAGACCTTGATTTAGAGTCAATGCAATGACATTTAGGGCAAAGTGGCGTACA	CTTGACTGGGTGTGAAAAAATGCCCTTCAGCTTCCCGATATCCGACGGTAGTGTNNNNNTACCTGAACTGGATGA	37049340	37049342	-	0	NIPBL__c.6893G>A_0259
5:37051900-37051993/20,20/+	0.945804	5	37051900	37051919	1	CTATGGGCACAGACCCAGAA	37051974	37051993	1	GCTGGATTCATTCATGTATG	37051920	37051973	CCTGCTATGCGGAACAAGGCTGATCAGCAACTTGTGGAAATAGACAAAAAATAT	GCTGGATTCATTCATGTATGCTTCAGCTTCCCGATATCCGACGGTAGTGTNNNNNCTATGGGCACAGACCCAGAA	37051950	37051951	+	0	NIPBL__c.7025T>C_0260
5:37051900-37051993/19,21/-	0.96008	5	37051975	37051993	1	CATACATGAATGAATCCAG	37051900	37051920	1	GTTCTGGGTCTGTGCCCATAG	37051921	37051974	CATATTTTTTGTCTATTTCCACAAGTTGCTGATCAGCCTTGTTCCGCATAGCAG	GTTCTGGGTCTGTGCCCATAGCTTCAGCTTCCCGATATCCGACGGTAGTGTNNNNNCATACATGAATGAATCCAG	37051950	37051951	-	0	NIPBL__c.7025T>C_0261
5:37052618-37052711/16,24/+	0.599926	5	37052618	37052633	1	CACAGACGAGCCTTTC	37052688	37052711	1	ATTTTAAGAAAATAAGTGCTCTAG	37052634	37052687	TTATTTCTTTACTCAACCTCTTTGATGACACAGCAGTAAGCACAAAAACTTATT	ATTTTAAGAAAATAAGTGCTCTAGCTTCAGCTTCCCGATATCCGACGGTAGTGTNNNNNCACAGACGAGCCTTTC	37052671	37052672	+	0	NIPBL__c.7263+4A>G_0262
5:37052595-37052688/16,24/-	0.882473	5	37052673	37052688	8	TAATAAGTTTTTGTGC	37052595	37052618	1	GTTGGCGGTTTCCACGGATCATGG	37052619	37052672	TTACTGCTGTGTCATCAAAGAGGTTGAGTAAAGAAATAAGAAAGGCTCGTCTGT	GTTGGCGGTTTCCACGGATCATGGCTTCAGCTTCCCGATATCCGACGGTAGTGTNNNNNTAATAAGTTTTTGTGC	37052671	37052672	-	0	NIPBL__c.7263+4A>G_0263
5:37060995-37061088/22,18/+	0.913515	5	37060995	37061016	1	GCGATAAACCGAAAAACAGGAG	37061071	37061088	4	CCAAAATCACAGAAGAGG	37061017	37061070	TTCATTTTCATCCAAAACAAACACTGGACTTCCTGCGGAGTGACATGGCTAATT	CCAAAATCACAGAAGAGGCTTCAGCTTCCCGATATCCGACGGTAGTGTNNNNNGCGATAAACCGAAAAACAGGAG	37061048	37061049	+	0	NIPBL__c.7789del_0264
5:37060995-37061088/18,22/-	0.960823	5	37061071	37061088	4	CCTCTTCTGTGATTTTGG	37060995	37061016	1	CTCCTGTTTTTCGGTTTATCGC	37061017	37061070	AATTAGCCATGTCACTCCGCAGGAAGTCCAGTGTTTGTTTTGGATGAAAATGAA	CTCCTGTTTTTCGGTTTATCGCCTTCAGCTTCCCGATATCCGACGGTAGTGTNNNNNCCTCTTCTGTGATTTTGG	37061048	37061049	-	0	NIPBL__c.7789del_0265
5:92929437-92929530/20,20/+	0.964166	5	92929437	92929456	1	GCTCTTCTTCGTCCGTTTGG	92929511	92929530	1	GCTTCAACTGGCCTTACATG	92929457	92929510	TAGGTAAAACCCCCATCGAAACTCTCATCCGCGATATGTTACTGTCTGGGAGCA	GCTTCAACTGGCCTTACATGCTTCAGCTTCCCGATATCCGACGGTAGTGTNNNNNGCTCTTCTTCGTCCGTTTGG	92929459	92929460	+	0	NR2F1__c.1184G>C_0266
5:92929393-92929486/21,19/-	0.980477	5	92929466	92929486	1	GGATGAGAGTTTCGATGGGGG	92929393	92929411	1	TGCGCAGCGAGGGCAGTCG	92929412	92929465	TTTTACCTACCAAACGGACGAAGAAGAGCTGCTCGATGACGGAGGAGGACACGG	TGCGCAGCGAGGGCAGTCGCTTCAGCTTCCCGATATCCGACGGTAGTGTNNNNNGGATGAGAGTTTCGATGGGGG	92929459	92929460	-	0	NR2F1__c.1184G>C_0267
5:132269967-132270060/16,24/+	0.946234	5	132269967	132269982	1	CCTGTCCGTCCATGGG	132270037	132270060	1	GGGTGGGAAAGATTGAGTTGAGTG	132269983	132270036	CCGCACATAGGCAGTGGGTTTCTGTAACATTGAATTGGACTTTGACATCAATGA	GGGTGGGAAAGATTGAGTTGAGTGCTTCAGCTTCCCGATATCCGACGGTAGTGTNNNNNCCTGTCCGTCCATGGG	132269984	132269985	+	0	AFF4__c.772C>T_0268
5:132269962-132270055/19,21/-	0.953691	5	132270037	132270055	1	AACTCAATCTTTCCCACCC	132269962	132269982	1	CCCATGGACGGACAGGAGTCC	132269983	132270036	TCATTGATGTCAAAGTCCAATTCAATGTTACAGAAACCCACTGCCTATGTGCGG	CCCATGGACGGACAGGAGTCCCTTCAGCTTCCCGATATCCGACGGTAGTGTNNNNNAACTCAATCTTTCCCACCC	132269984	132269985	-	0	AFF4__c.772C>T_0269
5:176671239-176671332/16,24/+	0.822314	5	176671239	176671254	1	GTGCCACATCTTATTC	176671309	176671332	1	GTAAGTTTGAAGTGCTTTGTCTGT	176671255	176671308	AAAAGATTTTGGTGGAGGTGAGTATTTTTGAGATTTAAAAAACGTAATGCAGTA	GTAAGTTTGAAGTGCTTTGTCTGTCTTCAGCTTCCCGATATCCGACGGTAGTGTNNNNNGTGCCACATCTTATTC	176671273	176671277	+	0	NSD1__c.4378+3_4378+6delGAGT_0270
5:176671224-176671317/18,22/-	0.827001	5	176671300	176671317	1	CAAACTTACTACTGCATT	176671224	176671245	1	GTGGCACAAGATTCAGTTATGC	176671246	176671299	ACGTTTTTTAAATCTCAAAAATACTCACCTCCACCAAAATCTTTTGAATAAGAT	GTGGCACAAGATTCAGTTATGCCTTCAGCTTCCCGATATCCGACGGTAGTGTNNNNNCAAACTTACTACTGCATT	176671273	176671277	-	0	NSD1__c.4378+3_4378+6delGAGT_0271
6:73843155-73843248/20,20/+	0.948338	6	73843155	73843174	1	GTTTTAAGGAGCGAGTGCGC	73843229	73843248	1	AGGAGGTCCCCAAGCACCGA	73843175	73843228	ATGGCTAGCCCCAGGGGCCAGAGTATTAAGAGCCGACAAGCCTCAGTAGGTGAC	AGGAGGTCCCCAAGCACCGACTTCAGCTTCCCGATATCCGACGGTAGTGTNNNNNGTTTTAAGGAGCGAGTGCGC	73843186	73843187	+	0	KCNQ5__c.1291A>T_0272
6:73843151-73843244/16,24/-	0.911159	6	73843229	73843244	4	TGCTTGGGGACCTCCT	73843151	73843174	1	GCGCACTCGCTCCTTAAAACTTAG	73843175	73843228	GTCACCTACTGAGGCTTGTCGGCTCTTAATACTCTGGCCCCTGGGGCTAGCCAT	GCGCACTCGCTCCTTAAAACTTAGCTTCAGCTTCCCGATATCCGACGGTAGTGTNNNNNTGCTTGGGGACCTCCT	73843186	73843187	-	0	KCNQ5__c.1291A>T_0273
6:157405931-157406024/16,24/+	0.842635	6	157405931	157405946	11	TCCCCTCATCTCTCCA	157406001	157406024	1	AGTCTCGATCTGGCCCAATCTCTC	157405947	157406000	GCATCCCGGGGGGCCCATCTCCCTCTCCTGTTGGCTCTCCTGTAGGAAGCAACC	AGTCTCGATCTGGCCCAATCTCTCCTTCAGCTTCCCGATATCCGACGGTAGTGTNNNNNTCCCCTCATCTCTCCA	157405947	157405948	+	0	ARID1B__c.2190del_0274
6:157405883-157405976/17,23/-	0.814346	6	157405960	157405976	7	CAGGAGAGGGAGATGGG	157405883	157405905	1	GCCGGGTTGCTCTGATCCCCTTG	157405906	157405959	CCCCCCGGGATGCTGGAGAGATGAGGGGACGCATGTGGGGAGAAAGGCGACTGC	GCCGGGTTGCTCTGATCCCCTTGCTTCAGCTTCCCGATATCCGACGGTAGTGTNNNNNCAGGAGAGGGAGATGGG	157405947	157405948	-	0	ARID1B__c.2190del_0275
6:157528214-157528307/16,24/+	0.968969	6	157528214	157528229	1	TTCTTCACCACGAGCA	157528284	157528307	1	GGGGGTGGCCTGCAGCAAAGATGA	157528230	157528283	TCCAGAGAGAAAGCGAGCACCGCAGACCTATGAGAAAGAGGAGGATGAGGACAA	GGGGGTGGCCTGCAGCAAAGATGACTTCAGCTTCCCGATATCCGACGGTAGTGTNNNNNTTCTTCACCACGAGCA	157528239	157528241	+	0	ARID1B__c.5965_5966del_0276
6:157528209-157528302/20,20/-	0.918363	6	157528283	157528302	1	TTTGCTGCAGGCCACCCCCT	157528209	157528228	1	GCTCGTGGTGAAGAAGAATC	157528229	157528282	TGTCCTCATCCTCCTCTTTCTCATAGGTCTGCGGTGCTCGCTTTCTCTCTGGAT	GCTCGTGGTGAAGAAGAATCCTTCAGCTTCCCGATATCCGACGGTAGTGTNNNNNTTTGCTGCAGGCCACCCCCT	157528239	157528241	-	0	ARID1B__c.5965_5966del_0277
6:157528931-157529024/19,21/+	0.961095	6	157528931	157528949	1	AGGGCCGGTTGCTGGATAT	157529004	157529024	1	GTTTCAGATTGGGCAGTTATG	157528950	157529003	CTCGATATCAGCTGTCCTGAACTCTCTGGTTGCATCTGTCATCTGTGATGTACT	GTTTCAGATTGGGCAGTTATGCTTCAGCTTCCCGATATCCGACGGTAGTGTNNNNNAGGGCCGGTTGCTGGATAT	157528974	157528976	+	0	ARID1B__c.6700_6701delCT_0278
6:157528931-157529024/17,23/-	0.980002	6	157529008	157529024	1	CATAACTGCCCAATCTG	157528931	157528953	1	CGAGATATCCAGCAACCGGCCCT	157528954	157529007	AAACAGTACATCACAGATGACAGATGCAACCAGAGAGTTCAGGACAGCTGATAT	CGAGATATCCAGCAACCGGCCCTCTTCAGCTTCCCGATATCCGACGGTAGTGTNNNNNCATAACTGCCCAATCTG	157528974	157528976	-	0	ARID1B__c.6700_6701delCT_0279
7:40085547-40085640/20,20/+	0.891664	7	40085547	40085566	1	GGAGGGTCTGGATTATTGTC	40085621	40085640	1	ATAGGTATGGGTATGAACTT	40085567	40085620	ATAAGAAGAACTTTTTGCATAGAGATATTAAATGTTCCAATATCCTTCTAAATA	ATAGGTATGGGTATGAACTTCTTCAGCTTCCCGATATCCGACGGTAGTGTNNNNNGGAGGGTCTGGATTATTGTC	40085605	40085606	+	0	CDK13__c.2525A>G_0280
7:40085539-40085632/20,20/-	0.914834	7	40085613	40085632	1	ACCCATACCTATTATTTAGA	40085539	40085558	1	TCCAGACCCTCCATGAGCTG	40085559	40085612	AGGATATTGGAACATTTAATATCTCTATGCAAAAAGTTCTTCTTATGACAATAA	TCCAGACCCTCCATGAGCTGCTTCAGCTTCCCGATATCCGACGGTAGTGTNNNNNACCCATACCTATTATTTAGA	40085605	40085606	-	0	CDK13__c.2525A>G_0281
7:70228026-70228119/22,18/+	0.511013	7	70228026	70228047	1	CCAATACCCCAGCCGCAGACGG	70228102	70228119	3	CCCCACCTCAACCCCCAC	70228048	70228101	AGCCCCAACTCCGAGCTCCTTCTCCGGACCCTGACTTGGTGCAGCGCACAGAGG	CCCCACCTCAACCCCCACCTTCAGCTTCCCGATATCCGACGGTAGTGTNNNNNCCAATACCCCAGCCGCAGACGG	70228095	70228097	+	0	AUTS2__c.983_984del_0282
7:70228027-70228120/16,24/-	0.952261	7	70228105	70228120	14	GGTGGGGGTTGAGGTG	70228027	70228050	1	GCTCCGTCTGCGGCTGGGGTATTG	70228051	70228104	GGGCCTCTGTGCGCTGCACCAAGTCAGGGTCCGGAGAAGGAGCTCGGAGTTGGG	GCTCCGTCTGCGGCTGGGGTATTGCTTCAGCTTCCCGATATCCGACGGTAGTGTNNNNNGGTGGGGGTTGAGGTG	70228095	70228097	-	0	AUTS2__c.983_984del_0283
7:73118481-73118574/16,24/+	0.849286	7	73118481	73118496	20	TCTCCAGCTGCCTCTG	73118551	73118574	1	CATGACCTCCACAAACTTTCTGGA	73118497	73118550	GATGCGGCCTTTGCAGCGCTCGCGGTAGTCGGACTGCGTGGCGTTGTACTCCGA	CATGACCTCCACAAACTTTCTGGACTTCAGCTTCCCGATATCCGACGGTAGTGTNNNNNTCTCCAGCTGCCTCTG	73118508	73118509	+	0	STX1A__c.435C>G_0284
7:73118469-73118562/16,24/-	0.917753	7	73118547	73118562	3	GTGGAGGTCATGTCGG	73118469	73118492	1	GGCAGCTGGAGATCAGTGAGCTGG	73118493	73118546	AGTACAACGCCACGCAGTCCGACTACCGCGAGCGCTGCAAAGGCCGCATCCAGA	GGCAGCTGGAGATCAGTGAGCTGGCTTCAGCTTCCCGATATCCGACGGTAGTGTNNNNNGTGGAGGTCATGTCGG	73118508	73118509	-	0	STX1A__c.435C>G_0285
7:79764499-79764592/18,22/+	0.881642	7	79764499	79764516	2	AGGACAAGGCGGCGGTGG	79764571	79764592	1	GCGAGGTCAAGCTGCTGCTGCT	79764517	79764570	AGCGGAGTAAGATGATCGACCGCAACCTCCGTGAGGACGGCGAGAAGGCGGCGC	GCGAGGTCAAGCTGCTGCTGCTCTTCAGCTTCCCGATATCCGACGGTAGTGTNNNNNAGGACAAGGCGGCGGTGG	79764543	79764546	+	0	GNAI1__c.68_70del_0286
7:79764471-79764564/16,24/-	0.64074	7	79764549	79764564	3	CCTTCTCGCCGTCCTC	79764471	79764494	1	GCTCAGCGTGCAGCCCATGGTGCC	79764495	79764548	ACGGAGGTTGCGGTCGATCATCTTACTCCGCTCCACCGCCGCCTTGTCCTCGGC	GCTCAGCGTGCAGCCCATGGTGCCCTTCAGCTTCCCGATATCCGACGGTAGTGTNNNNNCCTTCTCGCCGTCCTC	79764543	79764546	-	0	GNAI1__c.68_70del_0287
7:98550876-98550969/16,24/+	0.889096	7	98550876	98550891	9	CCCCCACCACATCCAT	98550946	98550969	1	CCCTGCCTGCTCTCCAAGGCCTGC	98550892	98550945	GACAACAACAAGAACCGCAACAGCAAGCTGCGCCGCCTCATGACCTTCGCCTGG	CCCTGCCTGCTCTCCAAGGCCTGCCTTCAGCTTCCCGATATCCGACGGTAGTGTNNNNNCCCCCACCACATCCAT	98550921	98550922	+	0	TRRAP__c.5575C>T_0288
7:98550869-98550962/19,21/-	0.937651	7	98550944	98550962	1	TTGGAGAGCAGGCAGGGCC	98550869	98550889	1	GGATGTGGTGGGGGGCGTGCT	98550890	98550943	AGGCGAAGGTCATGAGGCGGCGCAGCTTGCTGTTGCGGTTCTTGTTGTTGTCAT	GGATGTGGTGGGGGGCGTGCTCTTCAGCTTCCCGATATCCGACGGTAGTGTNNNNNTTGGAGAGCAGGCAGGGCC	98550921	98550922	-	0	TRRAP__c.5575C>T_0289
7:100279294-100279387/16,24/+	0.667494	7	100279294	100279309	16	GCTGTGGCTGCCCTGG	100279364	100279387	1	ATCTCACCAGAAGATCCGTGCAGG	100279310	100279363	CCTACAGCCCAGGGGCTGGGGGTCCGGGCTGGTCAGTAGTCATCCACGCTCTCG	ATCTCACCAGAAGATCCGTGCAGGCTTCAGCTTCCCGATATCCGACGGTAGTGTNNNNNGCTGTGGCTGCCCTGG	100279343	100279344	+	0	GIGYF1__c.3106T>G_0290
7:100279278-100279371/16,24/-	0.693661	7	100279356	100279371	1	GGTGAGATCGAGAGCG	100279278	100279301	1	GCCACAGCGGCGTGGACCGAGGGT	100279302	100279355	TGGATGACTACTGACCAGCCCGGACCCCCAGCCCCTGGGCTGTAGGCCAGGGCA	GCCACAGCGGCGTGGACCGAGGGTCTTCAGCTTCCCGATATCCGACGGTAGTGTNNNNNGGTGAGATCGAGAGCG	100279343	100279344	-	0	GIGYF1__c.3106T>G_0291
7:151873870-151873963/18,22/+	0.948187	7	151873870	151873887	1	TGGGGCCAGCAGTTTCTC	151873942	151873963	1	CTCCATCATTTAGGTCTGAGTG	151873888	151873941	GATTGGTTCTTTTCTCAAATAGATCTGGATCACAAGGATGCAAAGAAGTCTTTT	CTCCATCATTTAGGTCTGAGTGCTTCAGCTTCCCGATATCCGACGGTAGTGTNNNNNTGGGGCCAGCAGTTTCTC	151873888	151873889	+	0	KMT2C__c.8649delT_0292
7:151873866-151873959/18,22/-	0.975961	7	151873942	151873959	1	CAGACCTAAATGATGGAG	151873866	151873887	1	GAGAAACTGCTGGCCCCAGTGC	151873888	151873941	AAAAGACTTCTTTGCATCCTTGTGATCCAGATCTATTTGAGAAAAGAACCAATC	GAGAAACTGCTGGCCCCAGTGCCTTCAGCTTCCCGATATCCGACGGTAGTGTNNNNNCAGACCTAAATGATGGAG	151873888	151873889	-	0	KMT2C__c.8649delT_0293
8:41790761-41790854/22,18/-	0.743146	8	41790833	41790854	1	CAACTGCAGCATCAAGTCACCT	41790761	41790778	2	CCGCCTCCACAGCAGCCA	41790779	41790832	CAGAGCTGCGTGGTGGAGAGGCCTCCCAGTAACCAGCAGCAGCAGCCGCCACCA	CCGCCTCCACAGCAGCCACTTCAGCTTCCCGATATCCGACGGTAGTGTNNNNNCAACTGCAGCATCAAGTCACCT	41790792	41790793	-	0	KAT6A__c.4945C>T_0294
8:41790769-41790862/22,18/+	0.931635	8	41790769	41790790	1	GTGGAGGCGGTGGTGGCGGCTG	41790845	41790862	1	GCTGCAGTTGGCAGCAGG	41790791	41790844	CTGCTGCTGGTTACTGGGAGGCCTCTCCACCACGCAGCTCTGAGGTGACTTGAT	GCTGCAGTTGGCAGCAGGCTTCAGCTTCCCGATATCCGACGGTAGTGTNNNNNGTGGAGGCGGTGGTGGCGGCTG	41790792	41790793	+	10	KAT6A__c.4945C>T_0295
8:117875361-117875454/16,24/+	0.953881	8	117875361	117875376	1	AACAATACCTGGCCGA	117875431	117875454	1	GCTTTCCTGTGATAGATTCGAACT	117875377	117875430	AAAGCCATCTTTATCTTAATGAATGCTTCATTACAGTCTGCAAGAAGGTATTTG	GCTTTCCTGTGATAGATTCGAACTCTTCAGCTTCCCGATATCCGACGGTAGTGTNNNNNAACAATACCTGGCCGA	117875424	117875425	+	0	RAD21__c.218del_0296
8:117875367-117875460/21,19/-	0.981751	8	117875440	117875460	1	GGGAGTAGTTCGAATCTATCA	117875367	117875385	1	GATGGCTTTTCGGCCAGGT	117875386	117875439	CAGGAAAGCCAAATACCTTCTTGCAGACTGTAATGAAGCATTCATTAAGATAAA	GATGGCTTTTCGGCCAGGTCTTCAGCTTCCCGATATCCGACGGTAGTGTNNNNNGGGAGTAGTTCGAATCTATCA	117875424	117875425	-	0	RAD21__c.218del_0297
8:144898631-144898724/16,24/+	0.958988	8	144898631	144898646	5	TCACTATAAAACCCAG	144898701	144898724	1	GGTCACTGTTATCAAAACGCTCCT	144898647	144898700	AGGAAACAAGGAACAAGTGCAAGTCCGGGGAGAGGGACCACTGTCACGCAGAGA	GGTCACTGTTATCAAAACGCTCCTCTTCAGCTTCCCGATATCCGACGGTAGTGTNNNNNTCACTATAAAACCCAG	144898695	144898697	+	0	PUF60__c.1673_1674delCT_0298
8:144898654-144898747/17,23/-	0.930349	8	144898731	144898747	4	GGTGGTGGCTGAAGTGT	144898654	144898676	1	CCCCGGACTTGCACTTGTTCCTT	144898677	144898730	ACGACCAGGAGCGTTTTGATAACAGTGACCTCTCTGCGTGACAGTGGTCCCTCT	CCCCGGACTTGCACTTGTTCCTTCTTCAGCTTCCCGATATCCGACGGTAGTGTNNNNNGGTGGTGGCTGAAGTGT	144898695	144898697	-	0	PUF60__c.1673_1674delCT_0299
9:2161695-2161788/16,24/+	0.987271	9	2161695	2161710	1	GACGGCAATTTGGAGG	2161765	2161788	1	AAGATCCTGCAAAAGAAGATGTGG	2161711	2161764	AAATGGAAGAGGAAGTACGGCTTAAGAAGCGAAAAAGACGAAGAAATGTGGATA	AAGATCCTGCAAAAGAAGATGTGGCTTCAGCTTCCCGATATCCGACGGTAGTGTNNNNNGACGGCAATTTGGAGG	2161748	2161749	+	0	SMARCA2__c.4045C>T_0300
9:2161721-2161814/20,20/-	0.976672	9	2161795	2161814	1	GCGGCCTCTTCTCTTCTTAG	2161721	2161740	1	GCTTCTTAAGCCGTACTTCC	2161741	2161794	CTTTTTCCACATCTTCTTTTGCAGGATCTTTATCCACATTTCTTCGTCTTTTTC	GCTTCTTAAGCCGTACTTCCCTTCAGCTTCCCGATATCCGACGGTAGTGTNNNNNGCGGCCTCTTCTCTTCTTAG	2161748	2161749	-	0	SMARCA2__c.4045C>T_0301
9:77280428-77280521/16,24/+	0.971946	9	77280428	77280443	3	GAATGTGCCGTGCCTT	77280498	77280521	1	GTTCAAAGCCTTAGGTAAGTTTCC	77280444	77280497	CAACCCATTAAACAACACTGTTCTGTTTGAAGGAAAATATGGAGGAATGCAAAT	GTTCAAAGCCTTAGGTAAGTTTCCCTTCAGCTTCCCGATATCCGACGGTAGTGTNNNNNGAATGTGCCGTGCCTT	77280481	77280482	+	0	RORB__c.971A>G_0302
9:77280434-77280527/17,23/-	0.967873	9	77280511	77280527	1	TCAAAGGGAAACTTACC	77280434	77280456	1	GTTTAATGGGTTGAAGGCACGGC	77280457	77280510	TAAGGCTTTGAACATTTGCATTCCTCCATATTTTCCTTCAAACAGAACAGTGTT	GTTTAATGGGTTGAAGGCACGGCCTTCAGCTTCCCGATATCCGACGGTAGTGTNNNNNTCAAAGGGAAACTTACC	77280481	77280482	-	0	RORB__c.971A>G_0303
9:101056013-101056106/19,21/+	0.854784	9	101056013	101056031	1	GCAGGAGTGACGTATTTCT	101056086	101056106	1	CTTCTATAGGATCTTTGCATG	101056032	101056085	TCTTCAGTTATAATTCTCAAGGAGAAGGTACTTACTGTTCTGGAGAGTTTATAT	CTTCTATAGGATCTTTGCATGCTTCAGCTTCCCGATATCCGACGGTAGTGTNNNNNGCAGGAGTGACGTATTTCT	101056064	101056065	+	0	GABBR2__c.2660+2T>G_0304
9:101056010-101056103/16,24/-	0.942318	9	101056088	101056103	1	GCAAAGATCCTATAGA	101056010	101056033	1	GAAGAAATACGTCACTCCTGCACA	101056034	101056087	AGATATAAACTCTCCAGAACAGTAAGTACCTTCTCCTTGAGAATTATAACTGAA	GAAGAAATACGTCACTCCTGCACACTTCAGCTTCCCGATATCCGACGGTAGTGTNNNNNGCAAAGATCCTATAGA	101056064	101056065	-	0	GABBR2__c.2660+2T>G_0305
9:130423409-130423502/17,23/+	0.98355	9	130423409	130423425	1	GGTAAAATCCCGAGCAG	130423480	130423502	1	CCCAGGTGAGCCTGAGTAGGGGG	130423426	130423479	CCAAAGTCATCAAAACTCTGACGGAAATCAATATTGCATTTCTCCCGTATGAAT	CCCAGGTGAGCCTGAGTAGGGGGCTTCAGCTTCCCGATATCCGACGGTAGTGTNNNNNGGTAAAATCCCGAGCAG	130423470	130423471	+	0	STXBP1__c.416C>T_0306
9:130423418-130423511/16,24/-	0.967979	9	130423496	130423511	2	TCCTTTGCACCCCCTA	130423418	130423441	1	GTTTTGATGACTTTGGCTGCTCGG	130423442	130423495	CTCAGGCTCACCTGGGATTCATACGGGAGAAATGCAATATTGATTTCCGTCAGA	GTTTTGATGACTTTGGCTGCTCGGCTTCAGCTTCCCGATATCCGACGGTAGTGTNNNNNTCCTTTGCACCCCCTA	130423470	130423471	-	0	STXBP1__c.416C>T_0307
9:130438053-130438146/20,20/+	0.932725	9	130438053	130438072	1	GATGGAGCCAATGAGGTGTG	130438127	130438146	1	CCCTATGCGAGCCATCGTCC	130438073	130438126	TTTTCCTTAGGACCTGGCCATGGGCACAGATGCTGAGGGAGAGAAGATCAAGGA	CCCTATGCGAGCCATCGTCCCTTCAGCTTCCCGATATCCGACGGTAGTGTNNNNNGATGGAGCCAATGAGGTGTG	130438072	130438077	+	0	STXBP1__c.1111-10_1111-6delinsG_0308
9:130438035-130438128/21,19/-	0.912198	9	130438108	130438128	1	GGTCCTTGATCTTCTCTCCCT	130438035	130438053	1	CTCTCTGGTGACAGTGTGG	130438054	130438107	CAGCATCTGTGCCCATGGCCAGGTCCTAAGGAAAACACACCTCATTGGCTCCAT	CTCTCTGGTGACAGTGTGGCTTCAGCTTCCCGATATCCGACGGTAGTGTNNNNNGGTCCTTGATCTTCTCTCCCT	130438072	130438077	-	0	STXBP1__c.1111-10_1111-6delinsG_0309
9:130444762-130444855/17,23/+	0.95348	9	130444762	130444778	2	TTGGGGGTGTGAGCCTG	130444833	130444855	1	CTGATAGGTGAGTGGCCGTGCTT	130444779	130444832	AATGAGATGCGCTGCGCCTACGAGGTGACCCAGGCCAACGGAAAGTGGGAGGTG	CTGATAGGTGAGTGGCCGTGCTTCTTCAGCTTCCCGATATCCGACGGTAGTGTNNNNNTTGGGGGTGTGAGCCTG	130444787	130444788	+	0	STXBP1__c.1651C>T_0310_SNP_a
9:130444724-130444817/17,23/-	0.920693	9	130444801	130444817	1	GTTGGCCTGGGTCACCT	130444724	130444746	1	GGCGGGGGCCACTGCGGTACTCG	130444747	130444800	CGTAGGCGCAGCGCATCTCATTCAGGCTCACACCCCCAAGGATGAAAATGATGA	GGCGGGGGCCACTGCGGTACTCGCTTCAGCTTCCCGATATCCGACGGTAGTGTNNNNNGTTGGCCTGGGTCACCT	130444787	130444788	-	0	STXBP1__c.1651C>T_0311
9:130996274-130996367/17,23/+	0.821515	9	130996274	130996290	7	CTTTCTGCCCTCCTGCC	130996345	130996367	1	ACCACCCACATCCGGGAGCGCGA	130996291	130996344	CTTCCCCAGCTCCAGCAGTACCCGCGGCTACGGGAGGAGATGGAGCGCATCGTG	ACCACCCACATCCGGGAGCGCGACTTCAGCTTCCCGATATCCGACGGTAGTGTNNNNNCTTTCTGCCCTCCTGCC	130996310	130996311	+	0	DNM1__c.1347C>A_0312
9:130996264-130996357/17,23/-	0.875864	9	130996341	130996357	2	GGATGTGGGTGGTCACG	130996264	130996286	1	GGAGGGCAGAAAGCCACGTACAC	130996287	130996340	ATGCGCTCCATCTCCTCCCGTAGCCGCGGGTACTGCTGGAGCTGGGGAAGGGCA	GGAGGGCAGAAAGCCACGTACACCTTCAGCTTCCCGATATCCGACGGTAGTGTNNNNNGGATGTGGGTGGTCACG	130996310	130996311	-	0	DNM1__c.1347C>A_0313
9:140058224-140058317/20,20/+	0.980153	9	140058224	140058243	1	GGTAGCTGGGGGCATCGTGG	140058298	140058317	1	GCCGGAAGCAGATGCAGCTG	140058244	140058297	CCGGGATCTTCCTGATTTTCATCGAGATTGCCTACAAGCGGCACAAGGATGCTC	GCCGGAAGCAGATGCAGCTGCTTCAGCTTCCCGATATCCGACGGTAGTGTNNNNNGGTAGCTGGGGGCATCGTGG	140058266	140058267	+	0	GRIN1__c.2500G>C_0314
9:140058220-140058313/22,18/-	0.959502	9	140058292	140058313	1	TGCATCTGCTTCCGGCGAGCAT	140058220	140058237	1	TGCCCCCAGCTACCAGCA	140058238	140058291	CCTTGTGCCGCTTGTAGGCAATCTCGATGAAAATCAGGAAGATCCCGGCCACGA	TGCCCCCAGCTACCAGCACTTCAGCTTCCCGATATCCGACGGTAGTGTNNNNNTGCATCTGCTTCCGGCGAGCAT	140058266	140058267	-	0	GRIN1__c.2500G>C_0315
9:140712473-140712566/16,24/+	0.896373	9	140712473	140712488	13	CTGCCTTCCAGGGCCT	140712543	140712566	1	GCCGACGTTCGAGAGGAAGATTCT	140712489	140712542	CACCTGCACCGCACCCTCTGCAGGTATGTTGGGGAGCTGATTTCAGACTCAGAA	GCCGACGTTCGAGAGGAAGATTCTCTTCAGCTTCCCGATATCCGACGGTAGTGTNNNNNCTGCCTTCCAGGGCCT	140712510	140712511	+	0	EHMT1__c.3462-1G>A_0316
9:140712488-140712581/18,22/-	0.97214	9	140712564	140712581	1	GAGATCAAAGAGGTAAGA	140712488	140712509	1	GCAGAGGGTGCGGTGCAGGTGA	140712510	140712563	ATCTTCCTCTCGAACGTCGGCTTCTGAGTCTGAAATCAGCTCCCCAACATACCT	GCAGAGGGTGCGGTGCAGGTGACTTCAGCTTCCCGATATCCGACGGTAGTGTNNNNNGAGATCAAAGAGGTAAGA	140712510	140712511	-	0	EHMT1__c.3462-1G>A_0317
X:11783818-11783911/16,24/+	0.914284	X	11783818	11783833	4	ATGCCCAAGCTCTTCC	11783888	11783911	1	GCGTGTACTTTGTGTTTAGTCAGT	11783834	11783887	TGCACCTGGAAAAGAGTAGGTTCATTCTCGGGTGCCCCAGGCCGGGGAGAGCCA	GCGTGTACTTTGTGTTTAGTCAGTCTTCAGCTTCCCGATATCCGACGGTAGTGTNNNNNATGCCCAAGCTCTTCC	11783848	11783849	+	0	MSL3__c.1171+1G>A_0318
X:11783805-11783898/17,23/-	0.937765	X	11783882	11783898	1	AAAGTACACGCTGGCTC	11783805	11783827	1	GCTTGGGCATGCTGGCGGATGTG	11783828	11783881	TCCCCGGCCTGGGGCACCCGAGAATGAACCTACTCTTTTCCAGGTGCAGGAAGA	GCTTGGGCATGCTGGCGGATGTGCTTCAGCTTCCCGATATCCGACGGTAGTGTNNNNNAAAGTACACGCTGGCTC	11783848	11783849	-	0	MSL3__c.1171+1G>A_0319
X:41075794-41075887/17,23/+	0.94208	X	41075794	41075810	1	CGGAAACAGAACGTACA	41075865	41075887	1	ACTGCTTACATGTAATGGCGTTT	41075811	41075864	ATTCATGCATAACCGAATGCAGTACAGTATGGAGTATTTTCAGTTTATGAAAAA	ACTGCTTACATGTAATGGCGTTTCTTCAGCTTCCCGATATCCGACGGTAGTGTNNNNNCGGAAACAGAACGTACA	41075823	41075824	+	0	USP9X__c.6004C>T_0320
X:41075791-41075884/21,19/-	0.931624	X	41075864	41075884	1	CGCCATTACATGTAAGCAGTT	41075791	41075809	1	GTACGTTCTGTTTCCGTAC	41075810	41075863	TTTTCATAAACTGAAAATACTCCATACTGTACTGCATTCGGTTATGCATGAATT	GTACGTTCTGTTTCCGTACCTTCAGCTTCCCGATATCCGACGGTAGTGTNNNNNCGCCATTACATGTAAGCAGTT	41075823	41075824	-	0	USP9X__c.6004C>T_0321
X:41078346-41078439/16,24/+	0.962785	X	41078346	41078361	1	CCTTTACAGGCTTATG	41078416	41078439	1	GGGAAGTTTCAGAGCATGGGCGTC	41078362	41078415	ACAACTTAAGCTTGAGTGATCACTTACTAAGAGCAGTACTAAATCTCTTGAGAA	GGGAAGTTTCAGAGCATGGGCGTCCTTCAGCTTCCCGATATCCGACGGTAGTGTNNNNNCCTTTACAGGCTTATG	41078376	41078377	+	0	USP9X__c.6458dupG_0322
X:41078352-41078445/19,21/-	0.935163	X	41078427	41078445	1	GTAAATGACGCCCATGCTC	41078352	41078372	1	GCTTAAGTTGTCATAAGCCTG	41078373	41078426	TGAAACTTCCCTTCTCAAGAGATTTAGTACTGCTCTTAGTAAGTGATCACTCAA	GCTTAAGTTGTCATAAGCCTGCTTCAGCTTCCCGATATCCGACGGTAGTGTNNNNNGTAAATGACGCCCATGCTC	41078376	41078377	-	0	USP9X__c.6458dupG_0323
X:41205770-41205863/19,21/+	0.973747	X	41205770	41205788	1	GGACTGGACATTTCAAATG	41205843	41205863	1	GTATTGGTCGTACGGGACGTG	41205789	41205842	TGAAACATGTTATCAATTTTGACTTGCCAAGTGATATTGAAGAATATGTACATC	GTATTGGTCGTACGGGACGTGCTTCAGCTTCCCGATATCCGACGGTAGTGTNNNNNGGACTGGACATTTCAAATG	41205800	41205801	+	0	DDX3X__c.1541T>C_0324
X:41205760-41205853/20,20/-	0.956624	X	41205834	41205853	1	ACGACCAATACGATGTACAT	41205760	41205779	1	TGTCCAGTCCTCTTGCTGCT	41205780	41205833	ATTCTTCAATATCACTTGGCAAGTCAAAATTGATAACATGTTTCACATTTGAAA	TGTCCAGTCCTCTTGCTGCTCTTCAGCTTCCCGATATCCGACGGTAGTGTNNNNNACGACCAATACGATGTACAT	41205800	41205801	-	0	DDX3X__c.1541T>C_0325
X:41530692-41530785/18,22/+	0.957929	X	41530692	41530709	1	AGTCCAGACTCCCCTAAT	41530764	41530785	1	GCAAGGAGAACACAGTGGGGCT	41530710	41530763	TGAATAGCTACCCCAAAGCCTCCAAGTTTAACAGGTGCCGAGTTTTCTTTTGAG	GCAAGGAGAACACAGTGGGGCTCTTCAGCTTCCCGATATCCGACGGTAGTGTNNNNNAGTCCAGACTCCCCTAAT	41530715	41530716	+	0	CASK__c.497C>A_0326
X:41530683-41530776/17,23/-	0.974006	X	41530760	41530776	1	GTGTTCTCCTTGCCTCA	41530683	41530705	1	GGGGAGTCTGGACTTGTAGCTGG	41530706	41530759	AAAGAAAACTCGGCACCTGTTAAACTTGGAGGCTTTGGGGTAGCTATTCAATTA	GGGGAGTCTGGACTTGTAGCTGGCTTCAGCTTCCCGATATCCGACGGTAGTGTNNNNNGTGTTCTCCTTGCCTCA	41530715	41530716	-	0	CASK__c.497C>A_0327
X:48933001-48933094/21,19/-	0.73821	X	48933074	48933094	1	CTGCGCTTCCAGTGATAAGGG	48933001	48933019	1	AGTACCCCCTCCCCACCCT	48933020	48933073	TACTGTCCATATCTTTGCTCTCAAGGATACCCGCCTCAACCGCCGCTCCGCGTG	AGTACCCCCTCCCCACCCTCTTCAGCTTCCCGATATCCGACGGTAGTGTNNNNNCTGCGCTTCCAGTGATAAGGG	48933019	48933020	-	0	WDR45__c.830+2dup_0328
X:48933000-48933093/17,23/+	0.973698	X	48933000	48933016	7	TAGGGTGGGGAGGGGGT	48933071	48933093	1	GTACCCTTATCACTGGAAGCGCA	48933017	48933070	ACTCACGCGGAGCGGCGGTTGAGGCGGGTATCCTTGAGAGCAAAGATATGGACA	GTACCCTTATCACTGGAAGCGCACTTCAGCTTCCCGATATCCGACGGTAGTGTNNNNNTAGGGTGGGGAGGGGGT	48933019	48933020	+	0	WDR45__c.830+2dup_0329
X:48935235-48935328/16,24/+	0.974021	X	48935235	48935250	7	TTGGGGTGCCTGTGGG	48935305	48935328	1	AGATCTCTGAGAACTTGGGACTAC	48935251	48935304	AGGCCAGGAATCCGAGAAATCTGGGCCAAAGGGCAGGATGAGGGCACTTACCTG	AGATCTCTGAGAACTTGGGACTACCTTCAGCTTCCCGATATCCGACGGTAGTGTNNNNNTTGGGGTGCCTGTGGG	48935301	48935302	+	0	WDR45__c.235G>T_0330
X:48935259-48935352/22,18/-	0.966422	X	48935331	48935352	2	TTCTGGCCTTGGTGGGCGGTGG	48935259	48935276	1	GCCCAGATTTCTCGGATT	48935277	48935330	TAGTAGTCCCAAGTTCTCAGAGATCTCAGGTAAGTGCCCTCATCCTGCCCTTTG	GCCCAGATTTCTCGGATTCTTCAGCTTCCCGATATCCGACGGTAGTGTNNNNNTTCTGGCCTTGGTGGGCGGTGG	48935301	48935302	-	0	WDR45__c.235G>T_0331
X:53407923-53408016/20,20/+	0.956854	X	53407923	53407942	1	CTTTCTTTGCACCCACCTTG	53407997	53408016	1	GCTGGCTTGTAGCTGGGAGG	53407943	53407996	CCAATGTTGGTGTTATCCAAGGCAGCATCAATCTCATCCAGGACGAAGAAGGGG	GCTGGCTTGTAGCTGGGAGGCTTCAGCTTCCCGATATCCGACGGTAGTGTNNNNNCTTTCTTTGCACCCACCTTG	53407986	53407989	+	0	SMC1A__c.3457_3459del_0332
X:53407920-53408013/16,24/-	0.944802	X	53407998	53408013	1	CCCAGCTACAAGCCAG	53407920	53407943	1	GCAAGGTGGGTGCAAAGAAAGTGG	53407944	53407997	CCCCCTTCTTCGTCCTGGATGAGATTGATGCTGCCTTGGATAACACCAACATTG	GCAAGGTGGGTGCAAAGAAAGTGGCTTCAGCTTCCCGATATCCGACGGTAGTGTNNNNNCCCAGCTACAAGCCAG	53407986	53407989	-	0	SMC1A__c.3457_3459del_0333
X:53430484-53430577/20,20/+	0.959837	X	53430484	53430503	1	ATCCTCCCACCTACCGCTTC	53430558	53430577	1	CGCACACCAATCTCCCGACA	53430504	53430557	TTGGCGATTTCATTCTGCCGTTTCACCTTTTCTTCCTCAAACTCCCGGATGTTG	CGCACACCAATCTCCCGACACTTCAGCTTCCCGATATCCGACGGTAGTGTNNNNNATCCTCCCACCTACCGCTTC	53430548	53430549	+	0	SMC1A__c.2369G>A_0334
X:53430480-53430573/22,18/-	0.981782	X	53430552	53430573	1	GGGAGATTGGTGTGCGCAACAT	53430480	53430497	1	GTAGGTGGGAGGATTGGT	53430498	53430551	CCGGGAGTTTGAGGAAGAAAAGGTGAAACGGCAGAATGAAATCGCCAAGAAGCG	GTAGGTGGGAGGATTGGTCTTCAGCTTCCCGATATCCGACGGTAGTGTNNNNNGGGAGATTGGTGTGCGCAACAT	53430548	53430549	-	0	SMC1A__c.2369G>A_0335
X:53432526-53432619/18,22/+	0.933243	X	53432526	53432543	1	GAGGTGGCTCATAGCGAA	53432598	53432619	1	GCTTCACCTGTGGGGAGAAGCT	53432544	53432597	TCACATCAATCACTAGCTTGGCCCCCTTCAGCTCCCGGAGTTTCTCATCTGTAG	GCTTCACCTGTGGGGAGAAGCTCTTCAGCTTCCCGATATCCGACGGTAGTGTNNNNNGAGGTGGCTCATAGCGAA	53432579	53432580	+	0	SMC1A__c.1756C>T_0336
X:53432552-53432645/16,24/-	0.957369	X	53432630	53432645	8	CCCTGTTTGTGTTCTG	53432552	53432575	1	GCTGAAGGGGGCCAAGCTAGTGAT	53432576	53432629	CCACTGACTGAGCTTCTCCCCACAGGTGAAGCCTACAGATGAGAAACTCCGGGA	GCTGAAGGGGGCCAAGCTAGTGATCTTCAGCTTCCCGATATCCGACGGTAGTGTNNNNNCCCTGTTTGTGTTCTG	53432579	53432580	-	0	SMC1A__c.1756C>T_0337
X:53432698-53432791/17,23/+	0.944718	X	53432698	53432714	1	CTCACCTCCAGGTAGTC	53432769	53432791	1	GTCCCGGCCTGTCTTCTCCGAGT	53432715	53432768	AAGAGGCAAGAAGGTCTCAGGCTCCCCACGCTGCTCCTTGATATACTGAATACA	GTCCCGGCCTGTCTTCTCCGAGTCTTCAGCTTCCCGATATCCGACGGTAGTGTNNNNNCTCACCTCCAGGTAGTC	53432719	53432720	+	0	SMC1A__c.1714C>T_0338
X:53432683-53432776/17,23/-	0.964725	X	53432760	53432776	1	GCCGGGACTGTATTCAG	53432683	53432705	1	GAGGTGAGGCTTGTTGGGGATTG	53432706	53432759	TATATCAAGGAGCAGCGTGGGGAGCCTGAGACCTTCTTGCCTCTTGACTACCTG	GAGGTGAGGCTTGTTGGGGATTGCTTCAGCTTCCCGATATCCGACGGTAGTGTNNNNNGCCGGGACTGTATTCAG	53432719	53432720	-	0	SMC1A__c.1714C>T_0339
X:54014183-54014276/16,24/+	0.930552	X	54014183	54014198	16	AAGAACAGACACACAC	54014253	54014276	1	GCTCATCATCTGAATCCAAGTCAA	54014199	54014252	TTGGTCTTATTATCAGGGTCGCCTTCTCCTTTCCCAATCTCTCGTCAATCTGCA	GCTCATCATCTGAATCCAAGTCAACTTCAGCTTCCCGATATCCGACGGTAGTGTNNNNNAAGAACAGACACACAC	54014227	54014228	+	0	PHF8__c.1880delA_0340
X:54014173-54014266/16,24/-	0.966841	X	54014251	54014266	9	TTCAGATGATGAGCTG	54014173	54014196	1	GTGTGTCTGTTCTTTCTTTTTCCT	54014197	54014250	CAGATTGACGAGAGATTGGGAAAGGAGAAGGCGACCCTGATAATAAGACCAAGT	GTGTGTCTGTTCTTTCTTTTTCCTCTTCAGCTTCCCGATATCCGACGGTAGTGTNNNNNTTCAGATGATGAGCTG	54014227	54014228	-	0	PHF8__c.1880delA_0341
X:71684421-71684514/16,24/+	0.96906	X	71684421	71684436	1	TGAGTGTTGCCAACTG	71684491	71684514	1	GGAGCACATGGGATCCCCAGCTAT	71684437	71684490	CCATTGAAGGATGTACTTAAGACACTTGCCAATTCCCACTGGAGTCATGTTAAA	GGAGCACATGGGATCCCCAGCTATCTTCAGCTTCCCGATATCCGACGGTAGTGTNNNNNTGAGTGTTGCCAACTG	71684455	71684456	+	0	HDAC8__c.863T>C_0342
X:71684414-71684507/16,24/-	0.967886	X	71684492	71684507	1	GGGATCCCATGTGCTC	71684414	71684437	1	GCAGTTGGCAACACTCATTTTGGG	71684438	71684491	CTTTAACATGACTCCAGTGGGAATTGGCAAGTGTCTTAAGTACATCCTTCAATG	GCAGTTGGCAACACTCATTTTGGGCTTCAGCTTCCCGATATCCGACGGTAGTGTNNNNNGGGATCCCATGTGCTC	71684455	71684456	-	0	HDAC8__c.863T>C_0343
X:71708810-71708903/16,24/+	0.87701	X	71708810	71708825	3	TCTTGTATGCCATCCT	71708880	71708903	1	CGTCACCTGTTCCTATAAAAGAGA	71708826	71708879	GAATGGGCACATTTACACTGTAGTACCGTCCCTTCCCTAGGCCAACATCAGACA	CGTCACCTGTTCCTATAAAAGAGACTTCAGCTTCCCGATATCCGACGGTAGTGTNNNNNTCTTGTATGCCATCCT	71708866	71708867	+	0	HDAC8__c.653G>A_0344
X:71708818-71708911/16,24/-	0.887266	X	71708896	71708911	7	AGTGCTCTTCTCTTTT	71708818	71708841	1	GTAAATGTGCCCATTCAGGATGGC	71708842	71708895	ATAGGAACAGGTGACGTGTCTGATGTTGGCCTAGGGAAGGGACGGTACTACAGT	GTAAATGTGCCCATTCAGGATGGCCTTCAGCTTCCCGATATCCGACGGTAGTGTNNNNNAGTGCTCTTCTCTTTT	71708866	71708867	-	0	HDAC8__c.653G>A_0345
X:71710811-71710904/19,21/+	0.981258	X	71710811	71710829	1	GACACGGTCATGACTTTGG	71710884	71710904	1	TCACTTCACATATGGCATTCC	71710830	71710883	AGGTGAAACTGAATGCGTCTTCTACACCTAACAGATAAAGAAACATCAAAAGAA	TCACTTCACATATGGCATTCCCTTCAGCTTCCCGATATCCGACGGTAGTGTNNNNNGACACGGTCATGACTTTGG	71710844	71710845	+	0	HDAC8__c.562G>A_0346
X:71710806-71710899/21,19/-	0.937324	X	71710879	71710899	1	GCCATATGTGAAGTGATTCTT	71710806	71710824	1	GTCATGACCGTGTCCCTGC	71710825	71710878	TTGATGTTTCTTTATCTGTTAGGTGTAGAAGACGCATTCAGTTTCACCTCCAAA	GTCATGACCGTGTCCCTGCCTTCAGCTTCCCGATATCCGACGGTAGTGTNNNNNGCCATATGTGAAGTGATTCTT	71710844	71710845	-	0	HDAC8__c.562G>A_0347
X:71715028-71715121/22,18/+	0.952934	X	71715028	71715049	1	ATCCACGTAGAGAATACGCTCA	71715104	71715121	1	CCAGATGCTTCATCTCTG	71715050	71715103	AATTTCCGTCGCAATCGTAATATTCCCAGGACAGCATCATTGAGATAACAAAAA	CCAGATGCTTCATCTCTGCTTCAGCTTCCCGATATCCGACGGTAGTGTNNNNNATCCACGTAGAGAATACGCTCA	71715065	71715090	+	0	HDAC8__c.466A>G_0348
X:71715024-71715117/17,23/-	0.957031	X	71715101	71715117	1	GATGAAGCATCTGGTTT	71715024	71715046	1	GCGTATTCTCTACGTGGATTTGG	71715047	71715100	TTGTTATCTCAATGATGCTGTCCTGGGAATATTACGATTGCGACGGAAATTTGA	GCGTATTCTCTACGTGGATTTGGCTTCAGCTTCCCGATATCCGACGGTAGTGTNNNNNGATGAAGCATCTGGTTT	71715065	71715090	-	0	HDAC8__c.466A>G_0349
X:122757905-122757998/16,24/+	0.862728	X	122757905	122757920	6	TTTTACCTTGGTTAGT	122757975	122757998	1	GCCTTATTTCCACCATCAAATCCA	122757921	122757974	TTGTAATGCCATTTATGTACAACATGTCGAAAATTTTCATAGTCTAATTGATCA	GCCTTATTTCCACCATCAAATCCACTTCAGCTTCCCGATATCCGACGGTAGTGTNNNNNTTTTACCTTGGTTAGT	122757923	122757924	+	0	THOC2__c.3305A>G_0350
X:122757856-122757949/22,18/-	0.807875	X	122757928	122757949	1	CGACATGTTGTACATAAATGGC	122757856	122757873	1	CTCTGTATACTTGTGCTT	122757874	122757927	ATTACAAACTAACCAAGGTAAAAAAAAAATTGGATTTTTCAAAGGCAAATTTTT	CTCTGTATACTTGTGCTTCTTCAGCTTCCCGATATCCGACGGTAGTGTNNNNNCGACATGTTGTACATAAATGGC	122757923	122757924	-	0	THOC2__c.3305A>G_0351
X:122830648-122830741/16,24/+	0.936156	X	122830648	122830663	1	TTCTGGATCCAGGCGT	122830718	122830741	1	TTTATTCCTTAGCATTGCATCCAC	122830664	122830717	TCCTTTAGAACTGTGTCTGAAACTAAATACTGTATTAAAAAATATTAAAGGTCA	TTTATTCCTTAGCATTGCATCCACCTTCAGCTTCCCGATATCCGACGGTAGTGTNNNNNTTCTGGATCCAGGCGT	122830663	122830664	+	0	THOC2__c.374A>G_0352
X:122830642-122830735/20,20/-	0.939713	X	122830716	122830735	1	GCAATGCTAAGGAATAAATG	122830642	122830661	1	GCCTGGATCCAGAAACACTG	122830662	122830715	ACCTTTAATATTTTTTAATACAGTATTTAGTTTCAGACACAGTTCTAAAGGAAC	GCCTGGATCCAGAAACACTGCTTCAGCTTCCCGATATCCGACGGTAGTGTNNNNNGCAATGCTAAGGAATAAATG	122830663	122830664	-	0	THOC2__c.374A>G_0353
X:153197813-153197906/16,24/+	0.868304	X	153197813	153197828	1	TATCATGGCTCGAGAG	153197883	153197906	1	GCCTGGTGGGAGAAGAGCAGAGAT	153197829	153197882	GCCTGGTCCATCAGTTTCTGAGCCAGACCGAGGCGCCGGTGGGAACGCTTCACA	GCCTGGTGGGAGAAGAGCAGAGATCTTCAGCTTCCCGATATCCGACGGTAGTGTNNNNNTATCATGGCTCGAGAG	153197861	153197875	+	0	NAA10__c.235C>T_0354
X:153197813-153197906/16,24/-	0.912558	X	153197891	153197906	17	ATCTCTGCTCTTCTCC	153197813	153197836	1	GACCAGGCCTCTCGAGCCATGATA	153197837	153197890	CACCAGGCTGTGAAGCGTTCCCACCGGCGCCTCGGTCTGGCTCAGAAACTGATG	GACCAGGCCTCTCGAGCCATGATACTTCAGCTTCCCGATATCCGACGGTAGTGTNNNNNATCTCTGCTCTTCTCC	153197861	153197875	-	0	NAA10__c.235C>T_0355
X:153296071-153296164/16,24/+	0.63363	X	153296071	153296086	4	GGGGGGCTGGTGGGGT	153296141	153296164	1	CGGGGGCCTTTGGGGACTCTGAGT	153296087	153296140	CCTCGGAGCTCTCGGGCTCAGGTGGAGGTGGGGGCAGGGGTGGGAGCAGTGGCA	CGGGGGCCTTTGGGGACTCTGAGTCTTCAGCTTCCCGATATCCGACGGTAGTGTNNNNNGGGGGGCTGGTGGGGT	153296116	153296117	+	0	MECP2__c.1162_1163delinsTA_0356
X:153296092-153296185/20,20/-	0.0726945	X	153296166	153296185	8	AGCACCACCACCATCACCAC	153296092	153296111	1	CCACCTGAGCCCGAGAGCTC	153296112	153296165	CACTCAGAGTCCCCAAAGGCCCCCGTGCCACTGCTCCCACCCCTGCCCCCACCT	CCACCTGAGCCCGAGAGCTCCTTCAGCTTCCCGATATCCGACGGTAGTGTNNNNNAGCACCACCACCATCACCAC	153296116	153296117	-	0	MECP2__c.1162_1163delinsTA_0357
X:153296320-153296413/16,24/+	0.881782	X	153296320	153296335	4	ACCACTTCCTTGACCT	153296390	153296413	1	GCACAGATCGGATAGAAGACTCCT	153296336	153296389	CGATGCTGACCGTCTCCCGGGTCTTGCGCTTCTTGATGGGGAGTACGGTCTCCT	GCACAGATCGGATAGAAGACTCCTCTTCAGCTTCCCGATATCCGACGGTAGTGTNNNNNACCACTTCCTTGACCT	153296353	153296363	+	0	MECP2__c.916C>T_0358
X:153296332-153296425/18,22/-	0.933199	X	153296408	153296425	1	AGAAAGCCGTGAAGGAGT	153296332	153296353	1	GGGAGACGGTCAGCATCGAGGT	153296354	153296407	CTTCTATCCGATCTGTGCAGGAGACCGTACTCCCCATCAAGAAGCGCAAGACCC	GGGAGACGGTCAGCATCGAGGTCTTCAGCTTCCCGATATCCGACGGTAGTGTNNNNNAGAAAGCCGTGAAGGAGT	153296353	153296363	-	0	MECP2__c.916C>T_0359
X:153296418-153296511/16,24/+	0.644116	X	153296418	153296433	3	GGCTTTCTTTTTGGCC	153296488	153296511	1	ATGGCCTGAGGGTCGGCCTCAGCT	153296434	153296487	TCGGCGGCAGCGGCTGCCACCACACTCCCCGGCTTTCGGCCCCGTTTCTTGGGA	ATGGCCTGAGGGTCGGCCTCAGCTCTTCAGCTTCCCGATATCCGACGGTAGTGTNNNNNGGCTTTCTTTTTGGCC	153296433	153296434	+	0	MECP2__c.845A>G_0360_SNP_a
X:153296383-153296476/22,18/-	0.929162	X	153296455	153296476	1	GGGGCCGAAAGCCGGGGAGTGT	153296383	153296400	1	CCGATCTGTGCAGGAGAC	153296401	153296454	GGTGGCAGCCGCTGCCGCCGAGGCCAAAAAGAAAGCCGTGAAGGAGTCTTCTAT	CCGATCTGTGCAGGAGACCTTCAGCTTCCCGATATCCGACGGTAGTGTNNNNNGGGGCCGAAAGCCGGGGAGTGT	153296433	153296434	-	0	MECP2__c.845A>G_0361
X:153296751-153296844/19,21/+	0.950324	X	153296751	153296769	1	GGGCTTCTTAGGTGGTTTC	153296824	153296844	1	GGGTCCAGGGATGTGTCGCCT	153296770	153296823	TGCTCTCGCCGGGAGGGGCTCCCTCTCCCAGTTACCGTGAAGTCAAAATCATTA	GGGTCCAGGGATGTGTCGCCTCTTCAGCTTCCCGATATCCGACGGTAGTGTNNNNNGGGCTTCTTAGGTGGTTTC	153296776	153296777	+	0	MECP2__c.223C>T_0362
X:153296712-153296805/16,24/-	0.944709	X	153296790	153296805	5	GGTAACTGGGAGAGGG	153296712	153296735	1	CCAGGAACTGGCAGAGGCCGGGGA	153296736	153296789	AGCCCCTCCCGGCGAGAGCAGAAACCACCTAAGAAGCCCAAATCTCCCAAAGCT	CCAGGAACTGGCAGAGGCCGGGGACTTCAGCTTCCCGATATCCGACGGTAGTGTNNNNNGGTAACTGGGAGAGGG	153296776	153296777	-	0	MECP2__c.223C>T_0363

## Sheet: Supp table 3 ddPCR primers
Variant (GRCh37)	Gene	HGVS	PCR primer F	PCR primer R	Probe ref	Probe alt
16_89351671_T_A	ANKRD11	NM_001256182.1:c.1279A>T	TTTTCCTTCTGCTGCTTGGC	CGTCCCATCGTATCCTGTCA	CGAGAG+TC+TCAGCTTCT	CGAGAG+TC+ACAGCTTCT
2_149220217_C_A	MBD5	NM_018328.4:c.180C>A	TATCTTGCTTGGAGCAGGTTAA	TGCTGTAGATCTATTGTGAAATGGT	GAACATG[+C]AAGTGTG	GAA[+C]ATG[+A]AAGTGTG
12_116443801_G_C	MED13L	NM_015335.4:c.2345-3C>G	CAAACTCACCCCAAGTTCG	AGGCAGGTCATGTTCATTG	GACAT[+C]T[+C]T[+A]GGAAA	GACAT[+C]T[+G]T[+A]GGAAA
3_9516161_C_T	SETD5	NM_001080517.2:c.3526C>T	GGCTTGAACTTGCACCCTGTT	TGGGAGAGGGCTCTCCCTT	ACGACTC[+C]GAGAAGG	ACGACTC[+T]GAGAAGG
X_122830664_T_C	THOC2	NM_001081550.1:c.374A>G	AGCCCTAATGATTCCAGTGT	CAATGCTAAGGAATAAATGACC	CCAGGCG[+T]TCCTTTAG	CCAGGCG[+C]TCCTTTAG
19_13395881_C_T	CACNA1A	NM_000068.3:c.3704+1G>A	ACACTCACTCATTGCCCTCT	AGCTCCATGTTCATCCTGTC	ATACTCA[+C]GGGTTGG	ATACTCA[+T]GGGTTGG
10_112360885_GAAG_G	SMC3	NM_005445:c.2642_2644del	AACATCAGAACTTGAAGCCA	GCTTCTGCCTATTTGGACAT	CGATCAGA+AGGTGAATT	CGATCA+G+GTGAATT
